# Supplementary material for: A new species of Hyphessobrycon Durbin from northeastern Brazil: evidence from morphological data and DNA barcoding (Characiformes, Characidae)
Source: Zookeys. 2018 Jun 6;(765):79–101. doi: 10.3897/zookeys.765.23157 (PMC6002418; doi:10.3897/zookeys.765.23157)
Supplement: XML Treatment for Hyphessobrycon piorskii [file zookeys.765.23157-treatment1.xml]

<!DOCTYPE tp:taxon-treatment
  PUBLIC "-//TaxonX//DTD Taxonomic Treatment Publishing DTD v0 20100105//EN" "tax-treatment-NSO.dtd">
<tp:taxon-treatment xmlns:tp="http://www.plazi.org/taxpub"><tp:treatment-meta><kwd-group><label>Taxon classification</label><kwd><named-content xmlns:xlink="http://www.w3.org/1999/xlink" content-type="kingdom">Animalia</named-content></kwd><kwd><named-content xmlns:xlink="http://www.w3.org/1999/xlink" content-type="order">Characiformes</named-content></kwd><kwd><named-content xmlns:xlink="http://www.w3.org/1999/xlink" content-type="family">Characidae</named-content></kwd></kwd-group><mixed-citation publication-type="journal"><person-group><name><surname>Guimarães</surname><given-names>Erick Cristofore</given-names></name><name><surname>Brito</surname><given-names>Pâmella Silva De</given-names></name><name><surname>Feitosa</surname><given-names>Leonardo Manir</given-names></name><name><surname>Carvalho-Costa</surname><given-names>Luís Fernando</given-names></name><name><surname>Ottoni</surname><given-names>Felipe Polivanov</given-names></name></person-group><article-title>A new species of <italic><tp:taxon-name><tp:taxon-name-part taxon-name-part-type="genus" reg="Hyphessobrycon">Hyphessobrycon</tp:taxon-name-part></tp:taxon-name></italic> Durbin from northeastern Brazil: evidence from morphological data and DNA barcoding (<tp:taxon-name><tp:taxon-name-part taxon-name-part-type="order">Characiformes</tp:taxon-name-part></tp:taxon-name>, <tp:taxon-name><tp:taxon-name-part taxon-name-part-type="family">Characidae</tp:taxon-name-part></tp:taxon-name>)</article-title><source>Zookeys</source><day>6</day><month>6</month><year>2018</year><volume>2018</volume><issue>765</issue><fpage>79</fpage><lpage>101</lpage><pub-id pub-id-type="doi">10.3897/zookeys.765.23157</pub-id></mixed-citation></tp:treatment-meta><tp:nomenclature><tp:taxon-name>
            <tp:taxon-name-part taxon-name-part-type="genus" reg="Hyphessobrycon">Hyphessobrycon</tp:taxon-name-part>
            <tp:taxon-name-part taxon-name-part-type="species" reg="piorskii">piorskii</tp:taxon-name-part>
            <object-id xmlns:xlink="http://www.w3.org/1999/xlink" content-type="zoobank" xlink:type="simple">http://zoobank.org/379CFBEA-C3FE-4729-9469-029732DC62BC</object-id>
          </tp:taxon-name><tp:taxon-status xmlns:xlink="http://www.w3.org/1999/xlink" xlink:type="simple">sp. n.</tp:taxon-status><xref ref-type="fig" rid="F1">Figures 1</xref><xref ref-type="fig" rid="F2">, 2</xref></tp:nomenclature><tp:treatment-sec sec-type="Holotype" id="SECID0EAABG"><title>Holotype.</title><p>
            <abbrev xmlns:xlink="http://www.w3.org/1999/xlink" content-type="institution" xlink:title="Coleção Ictiológica do Centro de Ciências Agrárias e Ambientais" id="ABBRID0EGABG" xlink:type="simple">CICCAA</abbrev> 00695, 25.9 mm SL, Brazil, Maranhão State: stream at the Anapurus municipality, <named-content xmlns:xlink="http://www.w3.org/1999/xlink" content-type="dwc:verbatimCoordinates" xlink:type="simple"><named-content content-type="geo-json" specific-use="{&#34;type&#34;:&#34;Point&#34;,&#34;coordinates&#34;:[-43.119444,-3.670556]}" id="NCID0EOABG" xlink:type="simple">03°40'14"S, 43°07'10"W</named-content></named-content>, 05 Feb 2017, Guimarães E. C. and Brito P. S.</p></tp:treatment-sec><tp:treatment-sec sec-type="Paratypes" id="SECID0ETABG"><title>Paratypes.</title><p>All from Brazil, Maranhão State: <abbrev xmlns:xlink="http://www.w3.org/1999/xlink" content-type="institution" xlink:title="Coleção Ictiológica do Centro de Ciências Agrárias e Ambientais" id="ABBRID0EZABG" xlink:type="simple">CICCAA</abbrev> 00430, 15,18.4–25.2 mm SL; <abbrev xmlns:xlink="http://www.w3.org/1999/xlink" content-type="institution" xlink:title="Coleção Ictiológica do Centro de Ciências Agrárias e Ambientais" id="ABBRID0E5ABG" xlink:type="simple">CICCAA</abbrev> 00696, 15, 19.9–24.4mm SL, <abbrev xmlns:xlink="http://www.w3.org/1999/xlink" content-type="institution" xlink:title="Coleção Ictiológica do Centro de Ciências Agrárias e Ambientais" id="ABBRID0EDBBG" xlink:type="simple">CICCAA</abbrev> 00697, 16 (C&amp;S) 19.3–24.5 mm SL; <abbrev xmlns:xlink="http://www.w3.org/1999/xlink" content-type="institution" xlink:title="Coleção Ictiológica do Centro de Ciências Agrárias e Ambientais" id="ABBRID0EIBBG" xlink:type="simple">CICCAA</abbrev> 00698, 6, 1 (C&amp;S) 22.0–20.4 mm SL; <abbrev xmlns:xlink="http://www.w3.org/1999/xlink" content-type="institution" xlink:title="Coleção Ictiológica do Centro de Ciências Agrárias e Ambientais" id="ABBRID0ENBBG" xlink:type="simple">CICCAA</abbrev> 00750, 9, 20.0–25.3mm SL; <named-content xmlns:xlink="http://www.w3.org/1999/xlink" content-type="dwc:institutional_code" xlink:type="simple">CPUFMA</named-content> 171664, 15, 19.5–23.1 mm SL; UFRJ 11553, 6, 19.1–22.1 mm SL collected with holotype. <abbrev xmlns:xlink="http://www.w3.org/1999/xlink" content-type="institution" xlink:title="Coleção Ictiológica do Centro de Ciências Agrárias e Ambientais" id="ABBRID0EXBBG" xlink:type="simple">CICCAA</abbrev> 00089, 1 (C&amp;S) 25.2 mm SL, stream at Mata de Itamacaoca, Chapadinha municipality; <named-content xmlns:xlink="http://www.w3.org/1999/xlink" content-type="dwc:verbatimCoordinates" xlink:type="simple"><named-content content-type="geo-json" specific-use="{&#34;type&#34;:&#34;Point&#34;,&#34;coordinates&#34;:[-43.322500,-3.747222]}" id="NCID0E6BBG" xlink:type="simple">03°44'50"S, 43°19'21"W</named-content></named-content>, 02 Apr. 2016, Ottoni F. P., Oliveira E., Nascimento I., Fernandes R., Carneiro V. leg. <abbrev xmlns:xlink="http://www.w3.org/1999/xlink" content-type="institution" xlink:title="Coleção Ictiológica do Centro de Ciências Agrárias e Ambientais" id="ABBRID0EECBG" xlink:type="simple">CICCAA</abbrev> 00431, 21, 15.3–19.8mm SL, stream at the Anapurus municipality, <named-content xmlns:xlink="http://www.w3.org/1999/xlink" content-type="dwc:verbatimCoordinates" xlink:type="simple"><named-content content-type="geo-json" specific-use="{&#34;type&#34;:&#34;Point&#34;,&#34;coordinates&#34;:[-43.123056,-3.681389]}" id="NCID0EMCBG" xlink:type="simple">03°40'53"S, 43°07'23”W</named-content></named-content>, 15 Jan. 2017, W; Aguiar R. leg. <abbrev xmlns:xlink="http://www.w3.org/1999/xlink" content-type="institution" xlink:title="Coleção Ictiológica do Centro de Ciências Agrárias e Ambientais" id="ABBRID0ERCBG" xlink:type="simple">CICCAA</abbrev> 00881, 1, 29.4 mm SL, stream at Mata de Itamacaoca, Chapadinha municipality; <named-content xmlns:xlink="http://www.w3.org/1999/xlink" content-type="dwc:verbatimCoordinates" xlink:type="simple"><named-content content-type="geo-json" specific-use="{&#34;type&#34;:&#34;Point&#34;,&#34;coordinates&#34;:[-45.320833,-3.745833]}" id="NCID0EZCBG" xlink:type="simple">03°44'45"S, 45°19'15”W</named-content></named-content>, 15 Jul. 2017, Campos D., Oliveira E., Viana S., Lopes M., Sousa R. leg. <abbrev xmlns:xlink="http://www.w3.org/1999/xlink" content-type="institution" xlink:title="Coleção Ictiológica do Centro de Ciências Agrárias e Ambientais" id="ABBRID0E5CBG" xlink:type="simple">CICCAA</abbrev> 01563, 1, 21.6 mm SL, stream at Mata de Itamacaoca, Chapadinha municipality; <named-content xmlns:xlink="http://www.w3.org/1999/xlink" content-type="dwc:verbatimCoordinates" xlink:type="simple"><named-content content-type="geo-json" specific-use="{&#34;type&#34;:&#34;Point&#34;,&#34;coordinates&#34;:[-43.331944,-3.748611]}" id="NCID0EGDBG" xlink:type="simple">03°44'55"S 43°19'55"W</named-content></named-content>, 19 Nov. 2017, Guimarães E. C., Brito P. S., Ottoni F. P., Lucas O., Sousa R. leg. CICCAA01654, 1, 26.9 mm SL, stream at the Anapurus municipality, <named-content xmlns:xlink="http://www.w3.org/1999/xlink" content-type="dwc:verbatimCoordinates" xlink:type="simple"><named-content content-type="geo-json" specific-use="{&#34;type&#34;:&#34;Point&#34;,&#34;coordinates&#34;:[-43.119444,-3.670556]}" id="NCID0EODBG" xlink:type="simple">03°40'14"S, 43°07'10"W</named-content></named-content>, 17 Jan. 2018, Guimarães E. C. and Brito P. S. leg. <abbrev xmlns:xlink="http://www.w3.org/1999/xlink" content-type="institution" xlink:title="Coleção Ictiológica do Centro de Ciências Agrárias e Ambientais" id="ABBRID0ETDBG" xlink:type="simple">CICCAA</abbrev> 01382, 5, 22.7–27.2 mm SL, stream at Mata Fome, Barreirinhas municipality, <named-content xmlns:xlink="http://www.w3.org/1999/xlink" content-type="dwc:verbatimCoordinates" xlink:type="simple"><named-content content-type="geo-json" specific-use="{&#34;type&#34;:&#34;Point&#34;,&#34;coordinates&#34;:[-42.804444,-2.663056]}" id="NCID0E2DBG" xlink:type="simple">02°39'47"S, 42°48'16"W</named-content></named-content>, 15 Jun., 2017, Guimarães E. C., Brito P. S., Ottoni F. P., Ferreira B. R. <abbrev xmlns:xlink="http://www.w3.org/1999/xlink" content-type="institution" xlink:title="Coleção Ictiológica do Centro de Ciências Agrárias e Ambientais" id="ABBRID0EAEBG" xlink:type="simple">CICCAA</abbrev> 02008, 12 (C&amp;S), 15.4–18.3 mm SL, stream at Mata Fome, Barreirinhas municipality; <named-content xmlns:xlink="http://www.w3.org/1999/xlink" content-type="dwc:verbatimCoordinates" xlink:type="simple"><named-content content-type="geo-json" specific-use="{&#34;type&#34;:&#34;Point&#34;,&#34;coordinates&#34;:[-42.804444,-2.663056]}" id="NCID0EIEBG" xlink:type="simple">02°39'47"S, 42°48'16"W</named-content></named-content>, 15 Jun., 2017, Guimarães E. C., Brito P. S., Ottoni F. P., Ferreira B. R. leg.</p></tp:treatment-sec><tp:treatment-sec sec-type="diagnosis" id="SECID0ENEBG"><title>Diagnosis</title><p>
            <bold>(<abbrev xmlns:xlink="http://www.w3.org/1999/xlink" xlink:title="opulation Aggregation Analysis" id="ABBRID0EVEBG" xlink:type="simple">PAA</abbrev>).</bold> The new species <italic><tp:taxon-name><tp:taxon-name-part taxon-name-part-type="genus" reg="Hyphessobrycon">Hyphessobrycon</tp:taxon-name-part> <tp:taxon-name-part taxon-name-part-type="species" reg="piorskii">piorskii</tp:taxon-name-part></tp:taxon-name></italic> sp. n., promptly differs from most congeners except by species of <italic><tp:taxon-name><tp:taxon-name-part taxon-name-part-type="genus" reg="Hyphessobrycon">Hyphessobrycon</tp:taxon-name-part></tp:taxon-name></italic> <italic>sensu stricto</italic> by the presence of a dark brown or black blotch on dorsal fin (vs. absence), no midlateral stripe on the body (vs. presence) and Weberian apparatus upward horizontal through dorsal margin of operculum (vs. downward).</p><p>The new species herein described differs from all of its congeners from <italic><tp:taxon-name><tp:taxon-name-part taxon-name-part-type="genus" reg="Hyphessobrycon">Hyphessobrycon</tp:taxon-name-part></tp:taxon-name></italic> <italic>sensu stricto</italic>, with exception to <italic><tp:taxon-name><tp:taxon-name-part taxon-name-part-type="genus" reg="Hyphessobrycon">H.</tp:taxon-name-part> <tp:taxon-name-part taxon-name-part-type="species" reg="bentosi">bentosi</tp:taxon-name-part></tp:taxon-name></italic> and <italic><tp:taxon-name><tp:taxon-name-part taxon-name-part-type="genus" reg="Hyphessobrycon">H.</tp:taxon-name-part> <tp:taxon-name-part taxon-name-part-type="species" reg="hasemani">hasemani</tp:taxon-name-part></tp:taxon-name></italic>, by possessing an inconspicuous vertically elongated humeral spot [vs. approximately rounded humeral spot in <italic><tp:taxon-name><tp:taxon-name-part taxon-name-part-type="genus" reg="Hyphessobrycon">H.</tp:taxon-name-part> <tp:taxon-name-part taxon-name-part-type="species" reg="copelandi">copelandi</tp:taxon-name-part></tp:taxon-name></italic>, <italic><tp:taxon-name><tp:taxon-name-part taxon-name-part-type="genus" reg="Hyphessobrycon">H.</tp:taxon-name-part> <tp:taxon-name-part taxon-name-part-type="species" reg="erythrostigma">erythrostigma</tp:taxon-name-part></tp:taxon-name></italic>, <italic><tp:taxon-name><tp:taxon-name-part taxon-name-part-type="genus" reg="Hyphessobrycon">H.</tp:taxon-name-part> <tp:taxon-name-part taxon-name-part-type="species" reg="jackrobertsi">jackrobertsi</tp:taxon-name-part></tp:taxon-name></italic>, <italic><tp:taxon-name><tp:taxon-name-part taxon-name-part-type="genus" reg="Hyphessobrycon">H.</tp:taxon-name-part> <tp:taxon-name-part taxon-name-part-type="species" reg="minor">minor</tp:taxon-name-part></tp:taxon-name></italic>, <italic><tp:taxon-name><tp:taxon-name-part taxon-name-part-type="genus" reg="Hyphessobrycon">H.</tp:taxon-name-part> <tp:taxon-name-part taxon-name-part-type="species" reg="pando">pando</tp:taxon-name-part></tp:taxon-name></italic>, <italic><tp:taxon-name><tp:taxon-name-part taxon-name-part-type="genus" reg="Hyphessobrycon">H.</tp:taxon-name-part> <tp:taxon-name-part taxon-name-part-type="species" reg="paepkei">paepkei</tp:taxon-name-part></tp:taxon-name></italic>, <italic><tp:taxon-name><tp:taxon-name-part taxon-name-part-type="genus" reg="Hyphessobrycon">H.</tp:taxon-name-part> <tp:taxon-name-part taxon-name-part-type="species" reg="pyrrhonotus">pyrrhonotus</tp:taxon-name-part></tp:taxon-name></italic>, <italic><tp:taxon-name><tp:taxon-name-part taxon-name-part-type="genus" reg="Hyphessobrycon">H.</tp:taxon-name-part> <tp:taxon-name-part taxon-name-part-type="species" reg="roseus">roseus</tp:taxon-name-part></tp:taxon-name></italic>, <italic><tp:taxon-name><tp:taxon-name-part taxon-name-part-type="genus" reg="Hyphessobrycon">H.</tp:taxon-name-part> <tp:taxon-name-part taxon-name-part-type="species" reg="socolofi">socolofi</tp:taxon-name-part></tp:taxon-name></italic>, and <italic><tp:taxon-name><tp:taxon-name-part taxon-name-part-type="genus" reg="Hyphessobrycon">H.</tp:taxon-name-part> <tp:taxon-name-part taxon-name-part-type="species" reg="sweglesi">sweglesi</tp:taxon-name-part></tp:taxon-name></italic>; humeral spot horizontally or posteriorly elongated in <italic><tp:taxon-name><tp:taxon-name-part taxon-name-part-type="genus" reg="Hyphessobrycon">H.</tp:taxon-name-part> <tp:taxon-name-part taxon-name-part-type="species" reg="epicharis">epicharis</tp:taxon-name-part></tp:taxon-name></italic>, <italic><tp:taxon-name><tp:taxon-name-part taxon-name-part-type="genus" reg="Hyphessobrycon">H.</tp:taxon-name-part> <tp:taxon-name-part taxon-name-part-type="species" reg="khardinae">khardinae</tp:taxon-name-part></tp:taxon-name></italic>, and <italic><tp:taxon-name><tp:taxon-name-part taxon-name-part-type="genus" reg="Hyphessobrycon">H.</tp:taxon-name-part> <tp:taxon-name-part taxon-name-part-type="species" reg="werneri">werneri</tp:taxon-name-part></tp:taxon-name></italic>; conspicuous humeral spot in <italic><tp:taxon-name><tp:taxon-name-part taxon-name-part-type="genus" reg="Hyphessobrycon">H.</tp:taxon-name-part> <tp:taxon-name-part taxon-name-part-type="species" reg="eques">eques</tp:taxon-name-part></tp:taxon-name></italic>, <italic><tp:taxon-name><tp:taxon-name-part taxon-name-part-type="genus" reg="Hyphessobrycon">H.</tp:taxon-name-part> <tp:taxon-name-part taxon-name-part-type="species" reg="haraldschultzi">haraldschultzi</tp:taxon-name-part></tp:taxon-name></italic> Travassos, 1960, <italic><tp:taxon-name><tp:taxon-name-part taxon-name-part-type="genus" reg="Hyphessobrycon">H.</tp:taxon-name-part> <tp:taxon-name-part taxon-name-part-type="species" reg="micropterus">micropterus</tp:taxon-name-part></tp:taxon-name></italic>, <italic><tp:taxon-name><tp:taxon-name-part taxon-name-part-type="genus" reg="Hyphessobrycon">H.</tp:taxon-name-part> <tp:taxon-name-part taxon-name-part-type="species" reg="megalopterus">megalopterus</tp:taxon-name-part></tp:taxon-name></italic>, <italic><tp:taxon-name><tp:taxon-name-part taxon-name-part-type="genus" reg="Hyphessobrycon">H.</tp:taxon-name-part> <tp:taxon-name-part taxon-name-part-type="species" reg="simulatus">simulatus</tp:taxon-name-part></tp:taxon-name></italic> and <italic><tp:taxon-name><tp:taxon-name-part taxon-name-part-type="genus" reg="Hyphessobrycon">H.</tp:taxon-name-part> <tp:taxon-name-part taxon-name-part-type="species" reg="takasei">takasei</tp:taxon-name-part></tp:taxon-name></italic>; and absence of humeral spot in <italic><tp:taxon-name><tp:taxon-name-part taxon-name-part-type="genus" reg="Hyphessobrycon">H.</tp:taxon-name-part> <tp:taxon-name-part taxon-name-part-type="species" reg="compresus">compresus</tp:taxon-name-part></tp:taxon-name></italic>, <italic><tp:taxon-name><tp:taxon-name-part taxon-name-part-type="genus" reg="Hyphessobrycon">H.</tp:taxon-name-part> <tp:taxon-name-part taxon-name-part-type="species" reg="dorsalis">dorsalis</tp:taxon-name-part></tp:taxon-name></italic> Zarske, 2014, <italic><tp:taxon-name><tp:taxon-name-part taxon-name-part-type="genus" reg="Hyphessobrycon">H.</tp:taxon-name-part> <tp:taxon-name-part taxon-name-part-type="species" reg="georgettae">georgettae</tp:taxon-name-part></tp:taxon-name></italic>, <italic><tp:taxon-name><tp:taxon-name-part taxon-name-part-type="genus" reg="Hyphessobrycon">H.</tp:taxon-name-part> <tp:taxon-name-part taxon-name-part-type="species" reg="pulchripinnis">pulchripinnis</tp:taxon-name-part></tp:taxon-name></italic>, and <italic><tp:taxon-name><tp:taxon-name-part taxon-name-part-type="genus" reg="Hyphessobrycon">H.</tp:taxon-name-part> <tp:taxon-name-part taxon-name-part-type="species" reg="rosaceus">rosaceus</tp:taxon-name-part></tp:taxon-name></italic>].</p><!--PageBreak--><p>The new species differs from <italic><tp:taxon-name><tp:taxon-name-part taxon-name-part-type="genus" reg="Hyphessobrycon">H.</tp:taxon-name-part> <tp:taxon-name-part taxon-name-part-type="species" reg="bentosi">bentosi</tp:taxon-name-part></tp:taxon-name></italic> by the absence of an extended and pointed dorsal and anal-fin tips (Figures <xref ref-type="fig" rid="F1">1</xref>, <xref ref-type="fig" rid="F2">2</xref>) [vs. extended and pointed dorsal and anal-fin tips]; and from <italic><tp:taxon-name><tp:taxon-name-part taxon-name-part-type="genus" reg="Hyphessobrycon">H.</tp:taxon-name-part> <tp:taxon-name-part taxon-name-part-type="species" reg="hasemani">hasemani</tp:taxon-name-part></tp:taxon-name></italic> by the dorsal-fin black spot shape, which is located approximately at the middle of the fin’s depth, not reaching its tip [vs. extended along all the fin, reaching its tip in adults] and by presenting tri to unicuspid teeth in the inner row of premaxillary and dentary [vs. pentacuspid teeth].</p><fig id="F1" position="float" orientation="portrait"><label>Figure 1.</label><caption><p>
                <italic><tp:taxon-name><tp:taxon-name-part taxon-name-part-type="genus" reg="Hyphessobrycon">Hyphessobrycon</tp:taxon-name-part> <tp:taxon-name-part taxon-name-part-type="species" reg="piorskii">piorskii</tp:taxon-name-part></tp:taxon-name></italic> sp. n. <bold>A</bold> <abbrev xmlns:xlink="http://www.w3.org/1999/xlink" content-type="institution" xlink:title="Coleção Ictiológica do Centro de Ciências Agrárias e Ambientais" id="ABBRID0ENQBG" xlink:type="simple">CICCAA</abbrev> 00695, holotype, 25.9 mm SL, Brazil: Maranhão State: Munim River basin <bold>B</bold> <abbrev xmlns:xlink="http://www.w3.org/1999/xlink" content-type="institution" xlink:title="Coleção Ictiológica do Centro de Ciências Agrárias e Ambientais" id="ABBRID0EUQBG" xlink:type="simple">CICCAA</abbrev> 00881, paratype, 29.4 mm SL, Brazil: Maranhão State: Munim River basin (photographed by Felipe Ottoni).</p></caption><graphic xmlns:xlink="http://www.w3.org/1999/xlink" xlink:href="zookeys-765-079-g001.jpg" position="float" orientation="portrait" xlink:type="simple" id="oo_208250.jpg"/></fig><fig id="F2" position="float" orientation="portrait"><label>Figure 2.</label><caption><p>
                <italic><tp:taxon-name><tp:taxon-name-part taxon-name-part-type="genus" reg="Hyphessobrycon">Hyphessobrycon</tp:taxon-name-part> <tp:taxon-name-part taxon-name-part-type="species" reg="piorskii">piorskii</tp:taxon-name-part></tp:taxon-name></italic> sp. n. <bold>A</bold> <abbrev xmlns:xlink="http://www.w3.org/1999/xlink" content-type="institution" xlink:title="Coleção Ictiológica do Centro de Ciências Agrárias e Ambientais" id="ABBRID0ETRBG" xlink:type="simple">CICCAA</abbrev> 00698, paratype, 26.9 mm SL, Brazil: Maranhão State: Munim River basin; living specimen photographed immediately after collection <bold>B</bold> <abbrev xmlns:xlink="http://www.w3.org/1999/xlink" content-type="institution" xlink:title="Coleção Ictiológica do Centro de Ciências Agrárias e Ambientais" id="ABBRID0E1RBG" xlink:type="simple">CICCAA</abbrev> 00089, paratype, 25.2 mm SL, Brazil: Maranhão State: Munim River basin; living specimen photographed immediately after collection (photographed by Felipe Ottoni).</p></caption><graphic xmlns:xlink="http://www.w3.org/1999/xlink" xlink:href="zookeys-765-079-g002.jpg" position="float" orientation="portrait" xlink:type="simple" id="oo_208252.jpg"/></fig></tp:treatment-sec><tp:treatment-sec sec-type="description" id="SECID0EESBG"><title>Description.</title><p>Morphometric data of holotype and paratypes are presented in Table <xref ref-type="table" rid="T3">3</xref>. Body compressed, moderately deep, greatest body depth slightly anterior to dorsal-fin base. Body profile straight and downward directed from end of dorsal fin to adipose fin, straight or slightly convex between later point and origin of dorsal most procurrent caudal-fin ray. Dorsal profile of head convex from upper lip to vertical through eye; predorsal profile of body roughly straight, dorsal-fin base slightly convex, posteroventrally inclined; ventral profile of head convex from lower jaw to pelvic-fin <!--PageBreak-->origin. Ventral profile of body straight or slightly convex from pelvic-fin origin to anal-fin origin; straight and posterodorsally slanted along anal-fin base; and slightly concave on caudal peduncle. Jaws equal, mouth terminal, anteroventral end of dentary protruding. Maxilla reaching vertical to anterior margin of pupil. Premaxillary teeth in two rows. Outer row with one tricuspid tooth; inner row with 6(6), 7(20) or 8(4) tricuspid teeth and one unicuspid tooth. Maxilla with 3(5), 5(24) or 6(1) tricuspid teeth. Dentary with five (21) or six (9) larger tricuspid teeth followed by one smaller tricuspid teeth 5(2), 6(6), 7(13), 8(5), 9(4) smaller unicuspid teeth (Figure <xref ref-type="fig" rid="F3">3</xref>). Scales cycloid, three to eight radii strongly marked, <italic>circuli</italic> well-marked anteriorly, weakly-marked posteriorly; lateral line incompletely pored, with 6(19), 7(62) or 8(13) perforated scales. Longitudinal scales series including lateral-line scales 31(9), 32(34), 33(26), 34(17) or 35(3). Longitudinal scales rows between dorsal-fin origin and lateral line 6(49) or 7(41). Horizontal scale <!--PageBreak-->rows between lateral line and pelvic-fin origin 4(18) or 5(71). Scales in median series between tip of supraoccipital spine and dorsal-fin origin 8(6), 9(14), 10(7) or 11(3). Circumpeduncular scales 11(16), 12(38) or 13(11). Dorsal-fin rays i + 10(105) or ii + 10(18). First dorsal-fin pterygiophore main body located behind neural spine of 4<sup>th</sup> vertebrae. Adipose fin present. Anteriormost anal-fin pterygiophore inserting posterior to haemal spine of 11<sup>th</sup> vertebrae. Anal-fin ii+24(3), iii+24(87), ii-25(32) or iii+25(1). Anterior anal-fin margin slightly convex, with anteriormost rays more elongate and slightly more thickened than remaining rays, forming a distinct lobe. Remaining rays smaller with straight distal margin. Anal-fin rays with a sexually dimorphic pattern, which are absent in females (Figure <xref ref-type="fig" rid="F4">4</xref>). Pectoral fin-rays 12(122) or 13(1) total rays. Tip of pectoral fin usually reaching vertical through pelvic-fin origin. Pelvic-fin rays 8(125) total rays. Pelvic-fin rays with a sexually dimorphic pattern, which are absent in females (Fig. <xref ref-type="fig" rid="F5">5</xref>). Caudal fin forked, upper and lower lobes similar in size. Principal caudal-fin rays 10+9(121), 10+10(7) or 11+10(17); dorsal procurrent rays 7(1), 9(13), 10(13) or 11(3) and ventral procurrent rays 6(1), 7(8), 8(12) or 9(9). Branchiostegal rays 4(30). First gill arch with 1(1), 2(29) hypobranchial, 11(1), 12(28) or 13(1) ceratobranchial, 1(30) on cartilage between ceratobranchial and epibranchial, and 5(1) or 6(16) epibranchial gill-rakers. Supraneurals 3(2) 4(23) or 5(5). Total vertebrae 29(30).</p><fig id="F3" position="float" orientation="portrait"><label>Figure 3.</label><caption><p>
                <italic><tp:taxon-name><tp:taxon-name-part taxon-name-part-type="genus" reg="Hyphessobrycon">Hyphessobrycon</tp:taxon-name-part> <tp:taxon-name-part taxon-name-part-type="species" reg="piorskii">piorskii</tp:taxon-name-part></tp:taxon-name></italic> sp. n. <abbrev xmlns:xlink="http://www.w3.org/1999/xlink" content-type="institution" xlink:title="Coleção Ictiológica do Centro de Ciências Agrárias e Ambientais" id="ABBRID0EXTBG" xlink:type="simple">CICCAA</abbrev> 00697, 19.3 mm SL; jaw suspensory: <bold>A</bold> Premaxillary. <bold>B</bold> Maxilla <bold>C</bold> Dentary (Photographed by Erick Guimarães).</p></caption><graphic xmlns:xlink="http://www.w3.org/1999/xlink" xlink:href="zookeys-765-079-g003.jpg" position="float" orientation="portrait" xlink:type="simple" id="oo_208253.jpg"/></fig><!--PageBreak--><p>
            <italic>Color in alcohol</italic> Figure <xref ref-type="fig" rid="F1">1</xref>. Ground coloration light yellowish brown. Humeral region with one inconspicuous vertically elongated spot; more intensely pigmented on its central portion. Flank with chromatophores homogeneously scattered, more concentrated on posterior region to humeral spot, posterior region of dorsal-fin base origin and below mid-portion of trunk, between anal-fin origin and caudal peduncle. Ventral region lacking dark brown chromatophores. Dark brown chromatophores present on head and more concentrated on dorsal portion, becoming sparser on cheek and preopercular regions.</p><p>Dorsal fin ground coloration hyaline, with a conspicuous black or dark brown spot located on anterior portion of fin, reaching about sixth ray, approximately between half to two thirds of fin depth. Anal and caudal fins hyaline. Caudal fin with a darker, usually dark brown, posterior margin and on its base. Adipose fin hyaline to light brown, with dark brown or black chromatophores more concentrated on its dorsal portion, depending on the state of preservation of the specimen. Pectoral and pelvic fins hyaline; pelvic fin with variable amounts dark brown pigmentation remaining depending on the state of preservation of the specimen.</p><p>
            <italic>Color in life</italic> (Figure <xref ref-type="fig" rid="F2">2</xref>). Pattern similar to coloration of preserved specimens. Ground coloration light yellowish brown to grey, with a reddish-brown pigmentation on vertebrae region, and usually with red chromatophores. Ventral region anterior to anal-fin origin lighter. Humeral spot inconspicuously dark brown or black. Head with same coloration as body, and ventrally lighter.</p><p>Conspicuous black spot on dorsal-fin, with yellow or orange pigmentation on dorsal and ventral margins of spot; yellow or orange pigmentation lighter and less evident on dorsal margin, reaching half to two thirds of the spot length and extending to the tip of fin; yellow or orange pigmentation darker and more developed at ventral margin of the spot, reaching entire spot base length, not extended to dorsal fin-base. Rest of dorsal fin hyaline. Anal-fin base with red pigmentation, with different degrees of intensity, with milk white pigmentation on anterior tip of anal fin, which could be extended through entire anterior margin, reaching between second to fourth rays. Posterior margin of anal fin with an inconspicuous dark brown pigmentation. Adipose fin light brown to hyaline at base, with red to black pigmentation at tip. Pectoral and pelvic fins hyaline, with some sparser dark brown chromatophores, more concentrated at pelvic fin base. First ray of pelvic fin with a white pigmentation. Caudal fin with red pigmentation on almost fin, with an inconspicuous light brown, reddish brown or dark brown margin.</p><p>
            <italic>Sexual dimorphism.</italic> Mature males have hooks on anal-fin and pelvic-fin rays. Hooks absent on females. Anal-fin presenting hooks from 3<sup>rd</sup>, 4<sup>th</sup> or 5<sup>th</sup> rays through last ray. Number of hooks variable, increasing from the first ones to the last rays. Pelvic fin presenting 3<sup>rd</sup> and 4<sup>th</sup> rays with 5 smaller hooks (Figures <xref ref-type="fig" rid="F4">4</xref>, <xref ref-type="fig" rid="F5">5</xref>).</p><fig id="F4" position="float" orientation="portrait"><label>Figure 4.</label><caption><p>
                <italic><tp:taxon-name><tp:taxon-name-part taxon-name-part-type="genus" reg="Hyphessobrycon">Hyphessobrycon</tp:taxon-name-part> <tp:taxon-name-part taxon-name-part-type="species" reg="piorskii">piorskii</tp:taxon-name-part></tp:taxon-name></italic> sp. n. <abbrev xmlns:xlink="http://www.w3.org/1999/xlink" content-type="institution" xlink:title="Coleção Ictiológica do Centro de Ciências Agrárias e Ambientais" id="ABBRID0E1BAI" xlink:type="simple">CICCAA</abbrev> 00697, male, 19.3 mm SL, bony hooks on anal fin (photographed by Erick Guimarães).</p></caption><graphic xmlns:xlink="http://www.w3.org/1999/xlink" xlink:href="zookeys-765-079-g004.jpg" position="float" orientation="portrait" xlink:type="simple" id="oo_208254.jpg"/></fig><fig id="F5" position="float" orientation="portrait"><label>Figure 5.</label><caption><p>
                <italic><tp:taxon-name><tp:taxon-name-part taxon-name-part-type="genus" reg="Hyphessobrycon">Hyphessobrycon</tp:taxon-name-part> <tp:taxon-name-part taxon-name-part-type="species" reg="piorskii">piorskii</tp:taxon-name-part></tp:taxon-name></italic> sp. n. <abbrev xmlns:xlink="http://www.w3.org/1999/xlink" content-type="institution" xlink:title="Coleção Ictiológica do Centro de Ciências Agrárias e Ambientais" id="ABBRID0EXCAI" xlink:type="simple">CICCAA</abbrev> 00697, male, 19.3 mm SL, bony hooks on pelvic fin (photographed by Erick Guimarães).</p></caption><graphic xmlns:xlink="http://www.w3.org/1999/xlink" xlink:href="zookeys-765-079-g005.jpg" position="float" orientation="portrait" xlink:type="simple" id="oo_208255.jpg"/></fig><p>
            <italic>DNA-based identification.</italic> After trimming sequence ends with poor base call quality, the final alignment yielded 446 base pairs with 154 variable sites, and 22 haplotypes. The magnitude of sequence divergence clearly demonstrates the exist<!--PageBreak-->ence of a new species of <italic><tp:taxon-name><tp:taxon-name-part taxon-name-part-type="genus" reg="Hyphessobrycon">Hyphessobrycon</tp:taxon-name-part></tp:taxon-name></italic> inhabiting the Munim and Preguiças river basins in Maranhão State. Average genetic distances were 14.2%, with the highest values between <italic><tp:taxon-name><tp:taxon-name-part taxon-name-part-type="genus" reg="Hyphessobrycon">H.</tp:taxon-name-part> <tp:taxon-name-part taxon-name-part-type="species" reg="pyrrhonotus">pyrrhonotus</tp:taxon-name-part></tp:taxon-name></italic> and <italic><tp:taxon-name><tp:taxon-name-part taxon-name-part-type="genus" reg="Hyphessobrycon">H.</tp:taxon-name-part> <tp:taxon-name-part taxon-name-part-type="species" reg="epicharis">epicharis</tp:taxon-name-part></tp:taxon-name></italic> (19.2%), while the lowest value (2.7%) was between <italic><tp:taxon-name><tp:taxon-name-part taxon-name-part-type="genus" reg="Hyphessobrycon">H.</tp:taxon-name-part> <tp:taxon-name-part taxon-name-part-type="species" reg="epicharis">epicharis</tp:taxon-name-part></tp:taxon-name></italic> and <italic><tp:taxon-name><tp:taxon-name-part taxon-name-part-type="genus" reg="Hyphessobrycon">H.</tp:taxon-name-part> <tp:taxon-name-part taxon-name-part-type="species" reg="sweglesi">sweglesi</tp:taxon-name-part></tp:taxon-name></italic> (Table <xref ref-type="table" rid="T1">1</xref>). <italic><tp:taxon-name><tp:taxon-name-part taxon-name-part-type="genus" reg="Hyphessobrycon">Hyphessobrycon</tp:taxon-name-part> <tp:taxon-name-part taxon-name-part-type="species" reg="piorskii">piorskii</tp:taxon-name-part></tp:taxon-name></italic> sp. n. has 17% sequence divergent, on average, from the other taxa, with a minimum distance with <italic><tp:taxon-name><tp:taxon-name-part taxon-name-part-type="genus" reg="Hyphessobrycon">H.</tp:taxon-name-part> <tp:taxon-name-part taxon-name-part-type="species" reg="eques">eques</tp:taxon-name-part></tp:taxon-name></italic> (13.9%) and a maximum with <italic><tp:taxon-name><tp:taxon-name-part taxon-name-part-type="genus" reg="Hyphessobrycon">H.</tp:taxon-name-part> <tp:taxon-name-part taxon-name-part-type="species" reg="rosaceus">rosaceus</tp:taxon-name-part></tp:taxon-name></italic> (18.4%) (Table <xref ref-type="table" rid="T2">2</xref>).</p><p>Other evidence for the new species is that <italic><tp:taxon-name><tp:taxon-name-part taxon-name-part-type="genus" reg="Hyphessobrycon">H.</tp:taxon-name-part> <tp:taxon-name-part taxon-name-part-type="species" reg="piorskii">piorskii</tp:taxon-name-part></tp:taxon-name></italic> sp. n. formed a single and exclusive clade with maximum posterior probability support (posterior probability = 1) in the Bayesian phylogenetic tree (Figure <xref ref-type="fig" rid="F7">7</xref>). Furthermore, <italic><tp:taxon-name><tp:taxon-name-part taxon-name-part-type="genus" reg="Hyphessobrycon">H.</tp:taxon-name-part> <tp:taxon-name-part taxon-name-part-type="species" reg="piorskii">piorskii</tp:taxon-name-part></tp:taxon-name></italic> sp. n. clade is located within the <italic><tp:taxon-name><tp:taxon-name-part taxon-name-part-type="genus" reg="Hyphessobrycon">Hyphessobrycon</tp:taxon-name-part></tp:taxon-name></italic> <italic>s. str.</italic> group with high support of posterior probability (0.94). <italic><tp:taxon-name><tp:taxon-name-part taxon-name-part-type="genus" reg="Hyphessobrycon">Hyphessobrycon</tp:taxon-name-part> <tp:taxon-name-part taxon-name-part-type="species" reg="piorskii">piorskii</tp:taxon-name-part></tp:taxon-name></italic> sp. n. was recovered as the sister-group of the clade including <italic><tp:taxon-name><tp:taxon-name-part taxon-name-part-type="genus" reg="Hyphessobrycon">H.</tp:taxon-name-part> <tp:taxon-name-part taxon-name-part-type="species" reg="bentosi">bentosi</tp:taxon-name-part></tp:taxon-name></italic>, <italic><tp:taxon-name><tp:taxon-name-part taxon-name-part-type="genus" reg="Hyphessobrycon">H.</tp:taxon-name-part> <tp:taxon-name-part taxon-name-part-type="species" reg="socolofi">socolofi</tp:taxon-name-part></tp:taxon-name></italic>, <italic><tp:taxon-name><tp:taxon-name-part taxon-name-part-type="genus" reg="Hyphessobrycon">H.</tp:taxon-name-part> <tp:taxon-name-part taxon-name-part-type="species" reg="megalopterus">megalopterus</tp:taxon-name-part></tp:taxon-name></italic>, <italic><tp:taxon-name><tp:taxon-name-part taxon-name-part-type="genus" reg="Hyphessobrycon">H.</tp:taxon-name-part> <tp:taxon-name-part taxon-name-part-type="species" reg="erythrostigma">erythrostigma</tp:taxon-name-part></tp:taxon-name></italic> and <italic><tp:taxon-name><tp:taxon-name-part taxon-name-part-type="genus" reg="Hyphessobrycon">H.</tp:taxon-name-part> <tp:taxon-name-part taxon-name-part-type="species" reg="pyrrhonotus">pyrrhonotus</tp:taxon-name-part></tp:taxon-name></italic>, with branch support of posterior probability value of 0.55. <italic><tp:taxon-name><tp:taxon-name-part taxon-name-part-type="genus" reg="Pristella">Pristella</tp:taxon-name-part> <tp:taxon-name-part taxon-name-part-type="species" reg="maxillaris">maxillaris</tp:taxon-name-part></tp:taxon-name></italic> and <italic><tp:taxon-name><tp:taxon-name-part taxon-name-part-type="genus" reg="Moenkhausia">Moenkhausia</tp:taxon-name-part> <tp:taxon-name-part taxon-name-part-type="species" reg="hemigrammoides">hemigrammoides</tp:taxon-name-part></tp:taxon-name></italic> formed a clade (posterior probability value = 0.86), and it was recovered as the sister-clade of the <italic><tp:taxon-name><tp:taxon-name-part taxon-name-part-type="genus" reg="Hyphessobrycon">Hyphessobrycon</tp:taxon-name-part></tp:taxon-name></italic> <italic>s. str.</italic> group (posterior probability value = 0.6).</p><table-wrap id="T2" position="float" orientation="portrait"><label>Table 2.</label><caption><p>Kimura-2 parameters pairwise genetic distances among species. Species names in the upper columns are abbreviated as follows: <italic><tp:taxon-name><tp:taxon-name-part taxon-name-part-type="genus" reg="Hyphessobrycon">H.</tp:taxon-name-part> <tp:taxon-name-part taxon-name-part-type="species" reg="piorskii">piorskii</tp:taxon-name-part></tp:taxon-name></italic> (Hpio), <italic><tp:taxon-name><tp:taxon-name-part taxon-name-part-type="genus" reg="Hyphessobrycon">H.</tp:taxon-name-part> <tp:taxon-name-part taxon-name-part-type="species" reg="flammeus">flammeus</tp:taxon-name-part></tp:taxon-name></italic> (Hfla), <italic><tp:taxon-name><tp:taxon-name-part taxon-name-part-type="genus" reg="Hyphessobrycon">H.</tp:taxon-name-part> <tp:taxon-name-part taxon-name-part-type="species" reg="anisitsi">anisitsi</tp:taxon-name-part></tp:taxon-name></italic> (Han), <italic><tp:taxon-name><tp:taxon-name-part taxon-name-part-type="genus" reg="Hyphessobrycon">H.</tp:taxon-name-part> <tp:taxon-name-part taxon-name-part-type="species" reg="socolofi">socolofi</tp:taxon-name-part></tp:taxon-name></italic> (Hsoc), <italic><tp:taxon-name><tp:taxon-name-part taxon-name-part-type="genus" reg="Hyphessobrycon">H.</tp:taxon-name-part> <tp:taxon-name-part taxon-name-part-type="species" reg="copelandi">copelandi</tp:taxon-name-part></tp:taxon-name></italic> (Hcop), <italic><tp:taxon-name><tp:taxon-name-part taxon-name-part-type="genus" reg="Hyphessobrycon">H.</tp:taxon-name-part> <tp:taxon-name-part taxon-name-part-type="species" reg="bentosi">bentosi</tp:taxon-name-part></tp:taxon-name></italic> (Hben), <italic><tp:taxon-name><tp:taxon-name-part taxon-name-part-type="genus" reg="Hyphessobrycon">H.</tp:taxon-name-part> <tp:taxon-name-part taxon-name-part-type="species" reg="megalopterus">megalopterus</tp:taxon-name-part></tp:taxon-name></italic> (Hmeg), <italic><tp:taxon-name><tp:taxon-name-part taxon-name-part-type="genus" reg="Hyphessobrycon">H.</tp:taxon-name-part> <tp:taxon-name-part taxon-name-part-type="species" reg="eques">eques</tp:taxon-name-part></tp:taxon-name></italic> (Hequ), <italic><tp:taxon-name><tp:taxon-name-part taxon-name-part-type="genus" reg="Hyphessobrycon">H.</tp:taxon-name-part> <tp:taxon-name-part taxon-name-part-type="species" reg="erythrostigma">erythrostigma</tp:taxon-name-part></tp:taxon-name></italic> (Hery), <italic><tp:taxon-name><tp:taxon-name-part taxon-name-part-type="genus" reg="Hyphessobrycon">H.</tp:taxon-name-part> <tp:taxon-name-part taxon-name-part-type="species" reg="pyrrhonotus">pyrrhonotus</tp:taxon-name-part></tp:taxon-name></italic> (Hpyr), <italic><tp:taxon-name><tp:taxon-name-part taxon-name-part-type="genus" reg="Hyphessobrycon">H.</tp:taxon-name-part> <tp:taxon-name-part taxon-name-part-type="species" reg="rosaceus">rosaceus</tp:taxon-name-part></tp:taxon-name></italic> (Hros), <italic><tp:taxon-name><tp:taxon-name-part taxon-name-part-type="genus" reg="Hyphessobrycon">H.</tp:taxon-name-part> <tp:taxon-name-part taxon-name-part-type="species" reg="sweglesi">sweglesi</tp:taxon-name-part></tp:taxon-name></italic> (Hswe), <italic><tp:taxon-name><tp:taxon-name-part taxon-name-part-type="genus" reg="Hyphessobrycon">H.</tp:taxon-name-part> <tp:taxon-name-part taxon-name-part-type="species" reg="epicharis">epicharis</tp:taxon-name-part></tp:taxon-name></italic> (Hepi), <italic><tp:taxon-name><tp:taxon-name-part taxon-name-part-type="genus" reg="Moenkhausia">M.</tp:taxon-name-part> <tp:taxon-name-part taxon-name-part-type="species" reg="hemigrammoides">hemigrammoides</tp:taxon-name-part></tp:taxon-name></italic> (Mhem), and <italic><tp:taxon-name><tp:taxon-name-part taxon-name-part-type="genus" reg="Pristella">P.</tp:taxon-name-part> <tp:taxon-name-part taxon-name-part-type="species" reg="maxillaris">maxillaris</tp:taxon-name-part></tp:taxon-name></italic> (Pmax).</p></caption><table id="TID0EJABG" rules="all"><tbody><tr><th rowspan="1" colspan="1">Species</th><th rowspan="1" colspan="1">Hpio</th><th rowspan="1" colspan="1">Hfla</th><th rowspan="1" colspan="1">Hani</th><th rowspan="1" colspan="1">Hsoc</th><th rowspan="1" colspan="1">Hcop</th><th rowspan="1" colspan="1">Hben</th><th rowspan="1" colspan="1">Hmeg</th><th rowspan="1" colspan="1">Hequ</th><th rowspan="1" colspan="1">Hery</th><th rowspan="1" colspan="1">Hpyr</th><th rowspan="1" colspan="1">Hros</th><th rowspan="1" colspan="1">Hswe</th><th rowspan="1" colspan="1">Hepi</th><th rowspan="1" colspan="1">Mhem</th></tr><tr><td rowspan="1" colspan="1">Hfla</td><td rowspan="1" colspan="1">0.190</td><td rowspan="1" colspan="1">-</td><td rowspan="1" colspan="1"/><td rowspan="1" colspan="1"/><td rowspan="1" colspan="1"/><td rowspan="1" colspan="1"/><td rowspan="1" colspan="1"/><td rowspan="1" colspan="1"/><td rowspan="1" colspan="1"/><td rowspan="1" colspan="1"/><td rowspan="1" colspan="1"/><td rowspan="1" colspan="1"/><td rowspan="1" colspan="1"/><td rowspan="1" colspan="1"/></tr><tr><td rowspan="1" colspan="1">Hani</td><td rowspan="1" colspan="1">0.194</td><td rowspan="1" colspan="1">0.165</td><td rowspan="1" colspan="1">-</td><td rowspan="1" colspan="1"/><td rowspan="1" colspan="1"/><td rowspan="1" colspan="1"/><td rowspan="1" colspan="1"/><td rowspan="1" colspan="1"/><td rowspan="1" colspan="1"/><td rowspan="1" colspan="1"/><td rowspan="1" colspan="1"/><td rowspan="1" colspan="1"/><td rowspan="1" colspan="1"/><td rowspan="1" colspan="1"/></tr><tr><td rowspan="1" colspan="1">Hsoc</td><td rowspan="1" colspan="1">0.199</td><td rowspan="1" colspan="1">0.193</td><td rowspan="1" colspan="1">0.168</td><td rowspan="1" colspan="1">-</td><td rowspan="1" colspan="1"/><td rowspan="1" colspan="1"/><td rowspan="1" colspan="1"/><td rowspan="1" colspan="1"/><td rowspan="1" colspan="1"/><td rowspan="1" colspan="1"/><td rowspan="1" colspan="1"/><td rowspan="1" colspan="1"/><td rowspan="1" colspan="1"/><td rowspan="1" colspan="1"/></tr><tr><td rowspan="1" colspan="1">Hcop</td><td rowspan="1" colspan="1">0.158</td><td rowspan="1" colspan="1">0.206</td><td rowspan="1" colspan="1">0.162</td><td rowspan="1" colspan="1">0.216</td><td rowspan="1" colspan="1">-</td><td rowspan="1" colspan="1"/><td rowspan="1" colspan="1"/><td rowspan="1" colspan="1"/><td rowspan="1" colspan="1"/><td rowspan="1" colspan="1"/><td rowspan="1" colspan="1"/><td rowspan="1" colspan="1"/><td rowspan="1" colspan="1"/><td rowspan="1" colspan="1"/></tr><tr><td rowspan="1" colspan="1">Hben</td><td rowspan="1" colspan="1">0.207</td><td rowspan="1" colspan="1">0.204</td><td rowspan="1" colspan="1">0.173</td><td rowspan="1" colspan="1">0.008</td><td rowspan="1" colspan="1">0.221</td><td rowspan="1" colspan="1">-</td><td rowspan="1" colspan="1"/><td rowspan="1" colspan="1"/><td rowspan="1" colspan="1"/><td rowspan="1" colspan="1"/><td rowspan="1" colspan="1"/><td rowspan="1" colspan="1"/><td rowspan="1" colspan="1"/><td rowspan="1" colspan="1"/></tr><tr><td rowspan="1" colspan="1">Hmeg</td><td rowspan="1" colspan="1">0.195</td><td rowspan="1" colspan="1">0.209</td><td rowspan="1" colspan="1">0.180</td><td rowspan="1" colspan="1">0.087</td><td rowspan="1" colspan="1">0.213</td><td rowspan="1" colspan="1">0.086</td><td rowspan="1" colspan="1">-</td><td rowspan="1" colspan="1"/><td rowspan="1" colspan="1"/><td rowspan="1" colspan="1"/><td rowspan="1" colspan="1"/><td rowspan="1" colspan="1"/><td rowspan="1" colspan="1"/><td rowspan="1" colspan="1"/></tr><tr><td rowspan="1" colspan="1">Hequ</td><td rowspan="1" colspan="1">0.161</td><td rowspan="1" colspan="1">0.205</td><td rowspan="1" colspan="1">0.186</td><td rowspan="1" colspan="1">0.190</td><td rowspan="1" colspan="1">0.102</td><td rowspan="1" colspan="1">0.194</td><td rowspan="1" colspan="1">0.199</td><td rowspan="1" colspan="1">-</td><td rowspan="1" colspan="1"/><td rowspan="1" colspan="1"/><td rowspan="1" colspan="1"/><td rowspan="1" colspan="1"/><td rowspan="1" colspan="1"/><td rowspan="1" colspan="1"/></tr><tr><td rowspan="1" colspan="1">Hery</td><td rowspan="1" colspan="1">0.196</td><td rowspan="1" colspan="1">0.213</td><td rowspan="1" colspan="1">0.182</td><td rowspan="1" colspan="1">0.114</td><td rowspan="1" colspan="1">0.191</td><td rowspan="1" colspan="1">0.117</td><td rowspan="1" colspan="1">0.131</td><td rowspan="1" colspan="1">0.174</td><td rowspan="1" colspan="1">-</td><td rowspan="1" colspan="1"/><td rowspan="1" colspan="1"/><td rowspan="1" colspan="1"/><td rowspan="1" colspan="1"/><td rowspan="1" colspan="1"/></tr><tr><td rowspan="1" colspan="1">Hpyr</td><td rowspan="1" colspan="1">0.183</td><td rowspan="1" colspan="1">0.206</td><td rowspan="1" colspan="1">0.166</td><td rowspan="1" colspan="1">0.101</td><td rowspan="1" colspan="1">0.191</td><td rowspan="1" colspan="1">0.103</td><td rowspan="1" colspan="1">0.117</td><td rowspan="1" colspan="1">0.181</td><td rowspan="1" colspan="1">0.032</td><td rowspan="1" colspan="1">-</td><td rowspan="1" colspan="1"/><td rowspan="1" colspan="1"/><td rowspan="1" colspan="1"/><td rowspan="1" colspan="1"/></tr><tr><td rowspan="1" colspan="1">Hros</td><td rowspan="1" colspan="1">0.218</td><td rowspan="1" colspan="1">0.212</td><td rowspan="1" colspan="1">0.205</td><td rowspan="1" colspan="1">0.224</td><td rowspan="1" colspan="1">0.202</td><td rowspan="1" colspan="1">0.227</td><td rowspan="1" colspan="1">0.204</td><td rowspan="1" colspan="1">0.195</td><td rowspan="1" colspan="1">0.219</td><td rowspan="1" colspan="1">0.221</td><td rowspan="1" colspan="1">-</td><td rowspan="1" colspan="1"/><td rowspan="1" colspan="1"/><td rowspan="1" colspan="1"/></tr><tr><td rowspan="1" colspan="1">Hswe</td><td rowspan="1" colspan="1">0.205</td><td rowspan="1" colspan="1">0.187</td><td rowspan="1" colspan="1">0.195</td><td rowspan="1" colspan="1">0.224</td><td rowspan="1" colspan="1">0.198</td><td rowspan="1" colspan="1">0.229</td><td rowspan="1" colspan="1">0.192</td><td rowspan="1" colspan="1">0.183</td><td rowspan="1" colspan="1">0.216</td><td rowspan="1" colspan="1">0.211</td><td rowspan="1" colspan="1">0.073</td><td rowspan="1" colspan="1">-</td><td rowspan="1" colspan="1"/><td rowspan="1" colspan="1"/></tr><tr><td rowspan="1" colspan="1">Hepi</td><td rowspan="1" colspan="1">0.199</td><td rowspan="1" colspan="1">0.190</td><td rowspan="1" colspan="1">0.198</td><td rowspan="1" colspan="1">0.221</td><td rowspan="1" colspan="1">0.198</td><td rowspan="1" colspan="1">0.226</td><td rowspan="1" colspan="1">0.199</td><td rowspan="1" colspan="1">0.183</td><td rowspan="1" colspan="1">0.233</td><td rowspan="1" colspan="1">0.231</td><td rowspan="1" colspan="1">0.089</td><td rowspan="1" colspan="1">0.028</td><td rowspan="1" colspan="1">-</td><td rowspan="1" colspan="1"/></tr><tr><td rowspan="1" colspan="1">Mhem</td><td rowspan="1" colspan="1">0.185</td><td rowspan="1" colspan="1">0.204</td><td rowspan="1" colspan="1">0.178</td><td rowspan="1" colspan="1">0.214</td><td rowspan="1" colspan="1">0.216</td><td rowspan="1" colspan="1">0.219</td><td rowspan="1" colspan="1">0.234</td><td rowspan="1" colspan="1">0.205</td><td rowspan="1" colspan="1">0.233</td><td rowspan="1" colspan="1">0.222</td><td rowspan="1" colspan="1">0.200</td><td rowspan="1" colspan="1">0.204</td><td rowspan="1" colspan="1">0.208</td><td rowspan="1" colspan="1">-</td></tr><tr><td rowspan="1" colspan="1">Pmax</td><td rowspan="1" colspan="1">0.223</td><td rowspan="1" colspan="1">0.212</td><td rowspan="1" colspan="1">0.197</td><td rowspan="1" colspan="1">0.203</td><td rowspan="1" colspan="1">0.219</td><td rowspan="1" colspan="1">0.207</td><td rowspan="1" colspan="1">0.218</td><td rowspan="1" colspan="1">0.200</td><td rowspan="1" colspan="1">0.230</td><td rowspan="1" colspan="1">0.239</td><td rowspan="1" colspan="1">0.202</td><td rowspan="1" colspan="1">0.187</td><td rowspan="1" colspan="1">0.181</td><td rowspan="1" colspan="1">0.169</td></tr></tbody></table></table-wrap><table-wrap id="T3" position="float" orientation="portrait"><label>Table 3.</label><caption><p>Morphometric data (N = 95) for the holotype and paratypes of <italic><tp:taxon-name><tp:taxon-name-part taxon-name-part-type="genus" reg="Hyphessobrycon">Hyphessobrycon</tp:taxon-name-part> <tp:taxon-name-part taxon-name-part-type="species" reg="piorskii">piorskii</tp:taxon-name-part></tp:taxon-name></italic> sp. n. from the Munim River basin and Preguiças River basin. Abbreviations: SD: Standard deviation.</p></caption><table id="TID0E6KAG" rules="all"><tbody><tr><th rowspan="1" colspan="1"/><th rowspan="1" colspan="1">Holotype</th><th rowspan="1" colspan="1">Paratypes</th><th rowspan="1" colspan="1">Mean</th><th rowspan="1" colspan="1">SD</th></tr><tr><td rowspan="1" colspan="1">Standard length</td><td rowspan="1" colspan="1">25.9</td><td rowspan="1" colspan="1">18–29.4</td><td rowspan="1" colspan="1">20.8</td><td rowspan="1" colspan="1">–</td></tr><tr><td rowspan="1" colspan="5">
                    <bold>Percentages of standard length</bold>
                  </td></tr><tr><td rowspan="1" colspan="1">Depth at dorsal-fin origin (body depth)</td><td rowspan="1" colspan="1">35.9</td><td rowspan="1" colspan="1">28.9–39.4</td><td rowspan="1" colspan="1">33.4</td><td rowspan="1" colspan="1">1.9</td></tr><tr><td rowspan="1" colspan="1">Snout to dorsal-fin origin</td><td rowspan="1" colspan="1">49.8</td><td rowspan="1" colspan="1">44.2–56.5</td><td rowspan="1" colspan="1">52.5</td><td rowspan="1" colspan="1">2.1</td></tr><tr><td rowspan="1" colspan="1">Snout to pectoral-fin origin</td><td rowspan="1" colspan="1">29.1</td><td rowspan="1" colspan="1">26.0–35.0</td><td rowspan="1" colspan="1">30.8</td><td rowspan="1" colspan="1">2.3</td></tr><tr><td rowspan="1" colspan="1">Snout to pelvic-fin origin</td><td rowspan="1" colspan="1">47.5</td><td rowspan="1" colspan="1">39.1–52.2</td><td rowspan="1" colspan="1">47.5</td><td rowspan="1" colspan="1">1.9</td></tr><tr><td rowspan="1" colspan="1">Snout to anal-fin origin</td><td rowspan="1" colspan="1">61.9</td><td rowspan="1" colspan="1">57.4–66.6</td><td rowspan="1" colspan="1">61.7</td><td rowspan="1" colspan="1">1.8</td></tr><tr><td rowspan="1" colspan="1">Caudal peduncle depth</td><td rowspan="1" colspan="1">11.8</td><td rowspan="1" colspan="1">9.1–14.1</td><td rowspan="1" colspan="1">11.4</td><td rowspan="1" colspan="1">0.9</td></tr><tr><td rowspan="1" colspan="1">Caudal peduncle length</td><td rowspan="1" colspan="1">12.2</td><td rowspan="1" colspan="1">8.1–13.6</td><td rowspan="1" colspan="1">10.2</td><td rowspan="1" colspan="1">1.1</td></tr><tr><td rowspan="1" colspan="1">Pectoral-fin length</td><td rowspan="1" colspan="1">20.4</td><td rowspan="1" colspan="1">16.8–23.7</td><td rowspan="1" colspan="1">20.8</td><td rowspan="1" colspan="1">1.6</td></tr><tr><td rowspan="1" colspan="1">Pelvic-fin length</td><td rowspan="1" colspan="1">18.1</td><td rowspan="1" colspan="1">13.3–20.4</td><td rowspan="1" colspan="1">17.1</td><td rowspan="1" colspan="1">1.5</td></tr><tr><td rowspan="1" colspan="1">Dorsal-fin base length</td><td rowspan="1" colspan="1">15.5</td><td rowspan="1" colspan="1">12.9–18.3</td><td rowspan="1" colspan="1">15.7</td><td rowspan="1" colspan="1">1.2</td></tr><tr><td rowspan="1" colspan="1">Dorsal-fin height</td><td rowspan="1" colspan="1">28.5</td><td rowspan="1" colspan="1">22.1–34.3</td><td rowspan="1" colspan="1">29.9</td><td rowspan="1" colspan="1">2.4</td></tr><tr><td rowspan="1" colspan="1">Anal-fin base length</td><td rowspan="1" colspan="1">29.4</td><td rowspan="1" colspan="1">26.3–33.9</td><td rowspan="1" colspan="1">30.3</td><td rowspan="1" colspan="1">1.4</td></tr><tr><td rowspan="1" colspan="1">Eye to dorsal-fin origin</td><td rowspan="1" colspan="1">35.2</td><td rowspan="1" colspan="1">33.6–39.4</td><td rowspan="1" colspan="1">36.4</td><td rowspan="1" colspan="1">1.4</td></tr><tr><td rowspan="1" colspan="1">Dorsal-fin origin to caudal-fin base</td><td rowspan="1" colspan="1">50.7</td><td rowspan="1" colspan="1">44.9–57.3</td><td rowspan="1" colspan="1">51.4</td><td rowspan="1" colspan="1">2.3</td></tr><tr><td rowspan="1" colspan="1">Head length</td><td rowspan="1" colspan="1">26.3</td><td rowspan="1" colspan="1">24.2–33.4</td><td rowspan="1" colspan="1">29.3</td><td rowspan="1" colspan="1">2.1</td></tr><tr><td rowspan="1" colspan="5">
                    <bold>Percentages of head length</bold>
                  </td></tr><tr><td rowspan="1" colspan="1">Horizontal eye diameter</td><td rowspan="1" colspan="1">42.8</td><td rowspan="1" colspan="1">33.4–43.8</td><td rowspan="1" colspan="1">38.2</td><td rowspan="1" colspan="1">2.3</td></tr><tr><td rowspan="1" colspan="1">Snout length</td><td rowspan="1" colspan="1">22.0</td><td rowspan="1" colspan="1">16.9–24.4</td><td rowspan="1" colspan="1">20.2</td><td rowspan="1" colspan="1">1.7</td></tr><tr><td rowspan="1" colspan="1">Least interorbital width</td><td rowspan="1" colspan="1">25.7</td><td rowspan="1" colspan="1">16,4–27.0</td><td rowspan="1" colspan="1">20.4</td><td rowspan="1" colspan="1">2.2</td></tr><tr><td rowspan="1" colspan="1">Upper jaw length</td><td rowspan="1" colspan="1">39.6</td><td rowspan="1" colspan="1">32.8–41.7</td><td rowspan="1" colspan="1">38.1</td><td rowspan="1" colspan="1">2.2</td></tr></tbody></table></table-wrap></tp:treatment-sec><tp:treatment-sec sec-type="distribution" id="SECID0ENFBI"><title>Geographical distribution.</title><p>
            <italic><tp:taxon-name><tp:taxon-name-part taxon-name-part-type="genus" reg="Hyphessobrycon">Hyphessobrycon</tp:taxon-name-part> <tp:taxon-name-part taxon-name-part-type="species" reg="piorskii">piorskii</tp:taxon-name-part></tp:taxon-name></italic> sp. n. is presently known only from the upper Munim and Preguiças river basins, Maranhão State, northeastern Brazil (Figure <xref ref-type="fig" rid="F7">7</xref>).</p></tp:treatment-sec><tp:treatment-sec sec-type="Ecological notes" id="SECID0ECGBI"><title>Ecological notes.</title><p>
            <italic><tp:taxon-name><tp:taxon-name-part taxon-name-part-type="genus" reg="Hyphessobrycon">Hyphessobrycon</tp:taxon-name-part> <tp:taxon-name-part taxon-name-part-type="species" reg="piorskii">piorskii</tp:taxon-name-part></tp:taxon-name></italic> sp.n. lives in shallow well-oxygenated streams with transparent waters flowing over different types of substrates (Figure <xref ref-type="fig" rid="F8">8</xref>). The streams where <italic><tp:taxon-name><tp:taxon-name-part taxon-name-part-type="genus" reg="Hyphessobrycon">H.</tp:taxon-name-part> <tp:taxon-name-part taxon-name-part-type="species" reg="piorskii">piorskii</tp:taxon-name-part></tp:taxon-name></italic> sp. n. specimens were collected varied from 0.90 to 10 meters wide, with a maximum depth of 1.60 meters. They possessed moderate water currents (0.1–0.7 m/s), with clear, sandy substrates with pebbles, mud, leaf litter, and submerged logs, often also presenting aquatic macrophytes. <italic><tp:taxon-name><tp:taxon-name-part taxon-name-part-type="genus" reg="Hyphessobrycon">Hyphessobrycon</tp:taxon-name-part> <tp:taxon-name-part taxon-name-part-type="species" reg="piorskii">piorskii</tp:taxon-name-part></tp:taxon-name></italic> sp. n. was found near shore among aquatic vegetation, tree roots and fallen logs. Other species found at both sites were <italic><tp:taxon-name><tp:taxon-name-part taxon-name-part-type="genus" reg="Anablepsoides">Anablepsoides</tp:taxon-name-part> <tp:taxon-name-part taxon-name-part-type="species" reg="vieirai">vieirai</tp:taxon-name-part></tp:taxon-name></italic> Nielsen, 2016, <italic><tp:taxon-name><tp:taxon-name-part taxon-name-part-type="genus" reg="Apistogramma">Apistogramma</tp:taxon-name-part> <tp:taxon-name-part taxon-name-part-type="species" reg="piauiensis">piauiensis</tp:taxon-name-part></tp:taxon-name></italic> Kullander, 1980, <italic><tp:taxon-name><tp:taxon-name-part taxon-name-part-type="genus" reg="Astyanax">Astyanax</tp:taxon-name-part></tp:taxon-name></italic> sp., <tp:taxon-name><tp:taxon-name-part taxon-name-part-type="genus" reg="Cichlasoma">Cichlasoma</tp:taxon-name-part> <tp:taxon-name-part taxon-name-part-type="uncertainty-rank">cf.</tp:taxon-name-part> <tp:taxon-name-part taxon-name-part-type="species" reg="zarskei">zarskei</tp:taxon-name-part></tp:taxon-name>, <italic><tp:taxon-name><tp:taxon-name-part taxon-name-part-type="genus" reg="Copella">Copella</tp:taxon-name-part> <tp:taxon-name-part taxon-name-part-type="species" reg="arnoldi">arnoldi</tp:taxon-name-part></tp:taxon-name></italic> (Regan, 1912), <italic><tp:taxon-name><tp:taxon-name-part taxon-name-part-type="genus" reg="Crenicichla">Crenicichla</tp:taxon-name-part> <tp:taxon-name-part taxon-name-part-type="species" reg="brasiliensis">brasiliensis</tp:taxon-name-part></tp:taxon-name></italic> (Bloch, 1792), <italic><tp:taxon-name><tp:taxon-name-part taxon-name-part-type="genus" reg="Hoplias">Hoplias</tp:taxon-name-part> <tp:taxon-name-part taxon-name-part-type="species" reg="malabaricus">malabaricus</tp:taxon-name-part></tp:taxon-name></italic> (Bloch, 1794), <italic><tp:taxon-name><tp:taxon-name-part taxon-name-part-type="genus" reg="Megalechis">Megalechis</tp:taxon-name-part> <tp:taxon-name-part taxon-name-part-type="species" reg="thoracata">thoracata</tp:taxon-name-part></tp:taxon-name></italic> (Valenciennes, 1840), <italic><tp:taxon-name><tp:taxon-name-part taxon-name-part-type="genus" reg="Nannostomus">Nannostomus</tp:taxon-name-part> <tp:taxon-name-part taxon-name-part-type="species" reg="beckfordi">beckfordi</tp:taxon-name-part></tp:taxon-name></italic> Günther, 1872, and <italic><tp:taxon-name><tp:taxon-name-part taxon-name-part-type="genus" reg="Synbranchus">Synbranchus</tp:taxon-name-part> <tp:taxon-name-part taxon-name-part-type="species" reg="marmoratus">marmoratus</tp:taxon-name-part></tp:taxon-name></italic> Bloch, 1795. Gut contents of C&amp;S specimens contained algae and disarticulated arthropod remains.</p></tp:treatment-sec><tp:treatment-sec sec-type="etymology" id="SECID0EZKBI"><title>Etymology.</title><p>The name <italic><tp:taxon-name><tp:taxon-name-part taxon-name-part-type="genus" reg="Hyphessobrycon"/><tp:taxon-name-part taxon-name-part-type="species" reg="piorskii">piorskii</tp:taxon-name-part></tp:taxon-name></italic> honors the ichthyologist Nivaldo Magalhães Piorski for his contributions to the ichthyologic knowledge of the Maranhão State.</p><!--PageBreak--><!--PageBreak--></tp:treatment-sec><tp:treatment-sec><!--Section generated to contain objects referenced in tp:taxon-treatment.--><table-wrap id="T1" position="float" orientation="portrait"><label>Table 1.</label><caption><p>Sampling sites, specimens and DNA sequence information included in the study.</p></caption><table id="TID0EQKAC" rules="all"><tbody><tr><th rowspan="1" colspan="1">Species</th><th rowspan="1" colspan="1">Locality</th><th rowspan="1" colspan="1">Basin/drainage</th><th rowspan="1" colspan="1">Country</th><th rowspan="1" colspan="1">GenBank/BoldSystems</th><th rowspan="1" colspan="1">Catalog number</th></tr><tr><td rowspan="1" colspan="1">
                  <italic><tp:taxon-name><tp:taxon-name-part taxon-name-part-type="genus" reg="Hyphessobrycon">Hyphessobrycon</tp:taxon-name-part> <tp:taxon-name-part taxon-name-part-type="species" reg="piorskii">piorskii</tp:taxon-name-part></tp:taxon-name></italic> sp. n.</td><td rowspan="1" colspan="1">Anapurus, Maranhão</td><td rowspan="1" colspan="1">Munin</td><td rowspan="1" colspan="1">Brazil</td><td rowspan="1" colspan="1"><ext-link xmlns:xlink="http://www.w3.org/1999/xlink" ext-link-type="gen" xlink:href="MF765796" xlink:type="simple">MF765796</ext-link></td><td rowspan="1" colspan="1">CICCAA00725</td></tr><tr><td rowspan="1" colspan="1">
                  <italic><tp:taxon-name><tp:taxon-name-part taxon-name-part-type="genus" reg="Hyphessobrycon">Hyphessobrycon</tp:taxon-name-part> <tp:taxon-name-part taxon-name-part-type="species" reg="piorskii">piorskii</tp:taxon-name-part></tp:taxon-name></italic> sp. n.</td><td rowspan="1" colspan="1">Anapurus, Maranhão</td><td rowspan="1" colspan="1">Munim</td><td rowspan="1" colspan="1">Brazil</td><td rowspan="1" colspan="1"><ext-link xmlns:xlink="http://www.w3.org/1999/xlink" ext-link-type="gen" xlink:href="MF765797" xlink:type="simple">MF765797</ext-link></td><td rowspan="1" colspan="1">CICCAA00726</td></tr><tr><td rowspan="1" colspan="1">
                  <italic><tp:taxon-name><tp:taxon-name-part taxon-name-part-type="genus" reg="Hyphessobrycon">Hyphessobrycon</tp:taxon-name-part> <tp:taxon-name-part taxon-name-part-type="species" reg="piorskii">piorskii</tp:taxon-name-part></tp:taxon-name></italic> sp. n.</td><td rowspan="1" colspan="1">Barreirinhas, Maranhão</td><td rowspan="1" colspan="1">Preguiças</td><td rowspan="1" colspan="1">Brazil</td><td rowspan="1" colspan="1"><ext-link xmlns:xlink="http://www.w3.org/1999/xlink" ext-link-type="gen" xlink:href="MG791915" xlink:type="simple">MG791915</ext-link></td><td rowspan="1" colspan="1">CICCAA01650</td></tr><tr><td rowspan="1" colspan="1">
                  <italic><tp:taxon-name><tp:taxon-name-part taxon-name-part-type="genus" reg="Hyphessobrycon">Hyphessobrycon</tp:taxon-name-part> <tp:taxon-name-part taxon-name-part-type="species" reg="piorskii">piorskii</tp:taxon-name-part></tp:taxon-name></italic> sp. n.</td><td rowspan="1" colspan="1">Anapurus, Maranhão</td><td rowspan="1" colspan="1">Munim</td><td rowspan="1" colspan="1">Brazil</td><td rowspan="1" colspan="1"><ext-link xmlns:xlink="http://www.w3.org/1999/xlink" ext-link-type="gen" xlink:href="MG791914" xlink:type="simple">MG791914</ext-link></td><td rowspan="1" colspan="1">CICCAA01651</td></tr><tr><td rowspan="1" colspan="1">
                  <italic><tp:taxon-name><tp:taxon-name-part taxon-name-part-type="genus" reg="Hyphessobrycon">Hyphessobrycon</tp:taxon-name-part> <tp:taxon-name-part taxon-name-part-type="species" reg="bentosi">bentosi</tp:taxon-name-part></tp:taxon-name></italic>
                </td><td rowspan="1" colspan="1">Barcelos, Amazonas</td><td rowspan="1" colspan="1">Negro</td><td rowspan="1" colspan="1">Brazil</td><td rowspan="1" colspan="1"><ext-link xmlns:xlink="http://www.w3.org/1999/xlink" ext-link-type="uri" xlink:href="http://www.boldsystems.org/index.php/Public_RecordView?processid=HYP097-13" xlink:type="simple">HYP097-13</ext-link></td><td rowspan="1" colspan="1">INPA37684-5939</td></tr><tr><td rowspan="1" colspan="1">
                  <italic><tp:taxon-name><tp:taxon-name-part taxon-name-part-type="genus" reg="Hyphessobrycon">Hyphessobrycon</tp:taxon-name-part> <tp:taxon-name-part taxon-name-part-type="species" reg="bentosi">bentosi</tp:taxon-name-part></tp:taxon-name></italic>
                </td><td rowspan="1" colspan="1">Barcelos, Amazonas</td><td rowspan="1" colspan="1">Negro</td><td rowspan="1" colspan="1">Brazil</td><td rowspan="1" colspan="1"><ext-link xmlns:xlink="http://www.w3.org/1999/xlink" ext-link-type="uri" xlink:href="http://www.boldsystems.org/index.php/Public_RecordView?processid=HYP098-13" xlink:type="simple">HYP098-13</ext-link></td><td rowspan="1" colspan="1">INPA37684-5940</td></tr><tr><td rowspan="1" colspan="1">
                  <italic><tp:taxon-name><tp:taxon-name-part taxon-name-part-type="genus" reg="Hyphessobrycon">Hyphessobrycon</tp:taxon-name-part> <tp:taxon-name-part taxon-name-part-type="species" reg="bentosi">bentosi</tp:taxon-name-part></tp:taxon-name></italic>
                </td><td rowspan="1" colspan="1">Barcelos, Amazonas</td><td rowspan="1" colspan="1">Negro</td><td rowspan="1" colspan="1">Brazil</td><td rowspan="1" colspan="1"><ext-link xmlns:xlink="http://www.w3.org/1999/xlink" ext-link-type="uri" xlink:href="http://www.boldsystems.org/index.php/Public_RecordView?processid=HYP099-13" xlink:type="simple">HYP099-13</ext-link></td><td rowspan="1" colspan="1">NPA37684-5942</td></tr><tr><td rowspan="1" colspan="1">
                  <italic><tp:taxon-name><tp:taxon-name-part taxon-name-part-type="genus" reg="Hyphessobrycon">Hyphessobrycon</tp:taxon-name-part> <tp:taxon-name-part taxon-name-part-type="species" reg="bentosi">bentosi</tp:taxon-name-part></tp:taxon-name></italic>
                </td><td rowspan="1" colspan="1">Barcelos, Amazonas</td><td rowspan="1" colspan="1">Negro</td><td rowspan="1" colspan="1">Brazil</td><td rowspan="1" colspan="1"><ext-link xmlns:xlink="http://www.w3.org/1999/xlink" ext-link-type="uri" xlink:href="http://www.boldsystems.org/index.php/Public_RecordView?processid=HYP100-13" xlink:type="simple">HYP100-13</ext-link></td><td rowspan="1" colspan="1">INPA37684-5943</td></tr><tr><td rowspan="1" colspan="1">
                  <italic><tp:taxon-name><tp:taxon-name-part taxon-name-part-type="genus" reg="Hyphessobrycon">Hyphessobrycon</tp:taxon-name-part> <tp:taxon-name-part taxon-name-part-type="species" reg="bentosi">bentosi</tp:taxon-name-part></tp:taxon-name></italic>
                </td><td rowspan="1" colspan="1">Manaus, Amazonas</td><td rowspan="1" colspan="1">–</td><td rowspan="1" colspan="1">Brazil</td><td rowspan="1" colspan="1"><ext-link xmlns:xlink="http://www.w3.org/1999/xlink" ext-link-type="uri" xlink:href="http://www.boldsystems.org/index.php/Public_RecordView?processid=HYP116-13" xlink:type="simple">HYP116-13</ext-link></td><td rowspan="1" colspan="1">INPA39527-BA1</td></tr><tr><td rowspan="1" colspan="1">
                  <italic><tp:taxon-name><tp:taxon-name-part taxon-name-part-type="genus" reg="Hyphessobrycon">Hyphessobrycon</tp:taxon-name-part> <tp:taxon-name-part taxon-name-part-type="species" reg="bentosi">bentosi</tp:taxon-name-part></tp:taxon-name></italic>
                </td><td rowspan="1" colspan="1">Manaus, Amazonas</td><td rowspan="1" colspan="1">–</td><td rowspan="1" colspan="1">Brazil</td><td rowspan="1" colspan="1"><ext-link xmlns:xlink="http://www.w3.org/1999/xlink" ext-link-type="uri" xlink:href="http://www.boldsystems.org/index.php/Public_RecordView?processid=HYP117-13" xlink:type="simple">HYP117-13</ext-link></td><td rowspan="1" colspan="1">INPA39527-BA2</td></tr><tr><td rowspan="1" colspan="1">
                  <italic><tp:taxon-name><tp:taxon-name-part taxon-name-part-type="genus" reg="Hyphessobrycon">Hyphessobrycon</tp:taxon-name-part> <tp:taxon-name-part taxon-name-part-type="species" reg="bentosi">bentosi</tp:taxon-name-part></tp:taxon-name></italic>
                </td><td rowspan="1" colspan="1">Manaus, Amazonas</td><td rowspan="1" colspan="1">–</td><td rowspan="1" colspan="1">Brazil</td><td rowspan="1" colspan="1"><ext-link xmlns:xlink="http://www.w3.org/1999/xlink" ext-link-type="uri" xlink:href="http://www.boldsystems.org/index.php/Public_RecordView?processid=HYP118-13" xlink:type="simple">HYP118-13</ext-link></td><td rowspan="1" colspan="1">INPA39527-BA3</td></tr><tr><td rowspan="1" colspan="1">
                  <italic><tp:taxon-name><tp:taxon-name-part taxon-name-part-type="genus" reg="Hyphessobrycon">Hyphessobrycon</tp:taxon-name-part> <tp:taxon-name-part taxon-name-part-type="species" reg="bentosi">bentosi</tp:taxon-name-part></tp:taxon-name></italic>
                </td><td rowspan="1" colspan="1">Manaus, Amazonas</td><td rowspan="1" colspan="1">–</td><td rowspan="1" colspan="1">Brazil</td><td rowspan="1" colspan="1"><ext-link xmlns:xlink="http://www.w3.org/1999/xlink" ext-link-type="uri" xlink:href="http://www.boldsystems.org/index.php/Public_RecordView?processid=HYP119-13" xlink:type="simple">HYP119-13</ext-link></td><td rowspan="1" colspan="1">INPA39527-BA4</td></tr><tr><td rowspan="1" colspan="1">
                  <italic><tp:taxon-name><tp:taxon-name-part taxon-name-part-type="genus" reg="Hyphessobrycon">Hyphessobrycon</tp:taxon-name-part> <tp:taxon-name-part taxon-name-part-type="species" reg="copelandi">copelandi</tp:taxon-name-part></tp:taxon-name></italic>
                </td><td rowspan="1" colspan="1">Tabatinga, Amazonas</td><td rowspan="1" colspan="1">Solimões</td><td rowspan="1" colspan="1">Brazil</td><td rowspan="1" colspan="1"><ext-link xmlns:xlink="http://www.w3.org/1999/xlink" ext-link-type="uri" xlink:href="http://www.boldsystems.org/index.php/Public_RecordView?processid=HYP094-13" xlink:type="simple">HYP094-13</ext-link></td><td rowspan="1" colspan="1">INPA37683-TU1</td></tr><tr><td rowspan="1" colspan="1">
                  <italic><tp:taxon-name><tp:taxon-name-part taxon-name-part-type="genus" reg="Hyphessobrycon">Hyphessobrycon</tp:taxon-name-part> <tp:taxon-name-part taxon-name-part-type="species" reg="copelandi">copelandi</tp:taxon-name-part></tp:taxon-name></italic>
                </td><td rowspan="1" colspan="1">Tabatinga, Amazonas</td><td rowspan="1" colspan="1">Solimões</td><td rowspan="1" colspan="1">Brazil</td><td rowspan="1" colspan="1"><ext-link xmlns:xlink="http://www.w3.org/1999/xlink" ext-link-type="uri" xlink:href="http://www.boldsystems.org/index.php/Public_RecordView?processid=HYP095-13" xlink:type="simple">HYP095-13</ext-link></td><td rowspan="1" colspan="1">
                  <italic>INPA37683-TU1</italic>
                </td></tr><tr><td rowspan="1" colspan="1">
                  <italic><tp:taxon-name><tp:taxon-name-part taxon-name-part-type="genus" reg="Hyphessobrycon">Hyphessobrycon</tp:taxon-name-part> <tp:taxon-name-part taxon-name-part-type="species" reg="copelandi">copelandi</tp:taxon-name-part></tp:taxon-name></italic>
                </td><td rowspan="1" colspan="1">Tabatinga, Amazonas</td><td rowspan="1" colspan="1">Solimões</td><td rowspan="1" colspan="1">Brazil</td><td rowspan="1" colspan="1"><ext-link xmlns:xlink="http://www.w3.org/1999/xlink" ext-link-type="uri" xlink:href="http://www.boldsystems.org/index.php/Public_RecordView?processid=HYP096-13" xlink:type="simple">HYP096-13</ext-link></td><td rowspan="1" colspan="1">INPA37683-TU1</td></tr><tr><td rowspan="1" colspan="1">
                  <italic><tp:taxon-name><tp:taxon-name-part taxon-name-part-type="genus" reg="Hyphessobrycon">Hyphessobrycon</tp:taxon-name-part> <tp:taxon-name-part taxon-name-part-type="species" reg="eques">eques</tp:taxon-name-part></tp:taxon-name></italic>
                </td><td rowspan="1" colspan="1">Santarém, Pará</td><td rowspan="1" colspan="1">Amazonas</td><td rowspan="1" colspan="1">Brazil</td><td rowspan="1" colspan="1"><ext-link xmlns:xlink="http://www.w3.org/1999/xlink" ext-link-type="uri" xlink:href="http://www.boldsystems.org/index.php/Public_RecordView?processid=HYP070-13" xlink:type="simple">HYP070-13</ext-link></td><td rowspan="1" colspan="1">INPA37678-IC2</td></tr><tr><td rowspan="1" colspan="1">
                  <italic><tp:taxon-name><tp:taxon-name-part taxon-name-part-type="genus" reg="Hyphessobrycon">Hyphessobrycon</tp:taxon-name-part> <tp:taxon-name-part taxon-name-part-type="species" reg="eques">eques</tp:taxon-name-part></tp:taxon-name></italic>
                </td><td rowspan="1" colspan="1">Parintins, Amazonas</td><td rowspan="1" colspan="1">Amazonas</td><td rowspan="1" colspan="1">Brazil</td><td rowspan="1" colspan="1"><ext-link xmlns:xlink="http://www.w3.org/1999/xlink" ext-link-type="uri" xlink:href="http://www.boldsystems.org/index.php/Public_RecordView?processid=HYP072-13" xlink:type="simple">HYP072-13</ext-link></td><td rowspan="1" colspan="1">INPA37680-AL1</td></tr><tr><td rowspan="1" colspan="1">
                  <italic><tp:taxon-name><tp:taxon-name-part taxon-name-part-type="genus" reg="Hyphessobrycon">Hyphessobrycon</tp:taxon-name-part> <tp:taxon-name-part taxon-name-part-type="species" reg="erythrostigma">erythrostigma</tp:taxon-name-part></tp:taxon-name></italic>
                </td><td rowspan="1" colspan="1">Tabatinga, Amazonas</td><td rowspan="1" colspan="1">Solimões</td><td rowspan="1" colspan="1">Brazil</td><td rowspan="1" colspan="1"><ext-link xmlns:xlink="http://www.w3.org/1999/xlink" ext-link-type="uri" xlink:href="http://www.boldsystems.org/index.php/Public_RecordView?processid=HYP073-13" xlink:type="simple">HYP073-13</ext-link></td><td rowspan="1" colspan="1">INPA37681-AP1</td></tr><tr><td rowspan="1" colspan="1">
                  <italic><tp:taxon-name><tp:taxon-name-part taxon-name-part-type="genus" reg="Hyphessobrycon">Hyphessobrycon</tp:taxon-name-part> <tp:taxon-name-part taxon-name-part-type="species" reg="erythrostigma">erythrostigma</tp:taxon-name-part></tp:taxon-name></italic>
                </td><td rowspan="1" colspan="1">Tabatinga, Amazonas</td><td rowspan="1" colspan="1">Solimões</td><td rowspan="1" colspan="1">Brazil</td><td rowspan="1" colspan="1"><ext-link xmlns:xlink="http://www.w3.org/1999/xlink" ext-link-type="uri" xlink:href="http://www.boldsystems.org/index.php/Public_RecordView?processid=HYP074-13" xlink:type="simple">HYP074-13</ext-link></td><td rowspan="1" colspan="1">INPA37681-AP2</td></tr><tr><td rowspan="1" colspan="1">
                  <italic><tp:taxon-name><tp:taxon-name-part taxon-name-part-type="genus" reg="Hyphessobrycon">Hyphessobrycon</tp:taxon-name-part> <tp:taxon-name-part taxon-name-part-type="species" reg="epicharis">epicharis</tp:taxon-name-part></tp:taxon-name></italic>
                </td><td rowspan="1" colspan="1">São Gabriel da Cachoeira, Amazonas</td><td rowspan="1" colspan="1">Negro</td><td rowspan="1" colspan="1">Brazil</td><td rowspan="1" colspan="1"><ext-link xmlns:xlink="http://www.w3.org/1999/xlink" ext-link-type="uri" xlink:href="http://www.boldsystems.org/index.php/Public_RecordView?processid=HYP002-13" xlink:type="simple">HYP002-13</ext-link></td><td rowspan="1" colspan="1">INPA37665-JUF1</td></tr><tr><td rowspan="1" colspan="1">
                  <italic><tp:taxon-name><tp:taxon-name-part taxon-name-part-type="genus" reg="Hyphessobrycon">Hyphessobrycon</tp:taxon-name-part> <tp:taxon-name-part taxon-name-part-type="species" reg="epicharis">epicharis</tp:taxon-name-part></tp:taxon-name></italic>
                </td><td rowspan="1" colspan="1">São Gabriel da Cachoeira, Amazonas</td><td rowspan="1" colspan="1">Negro</td><td rowspan="1" colspan="1">Brazil</td><td rowspan="1" colspan="1"><ext-link xmlns:xlink="http://www.w3.org/1999/xlink" ext-link-type="uri" xlink:href="http://www.boldsystems.org/index.php/Public_RecordView?processid=HYP003-13" xlink:type="simple">HYP003-13</ext-link></td><td rowspan="1" colspan="1">INPA37665-JUF2</td></tr><tr><td rowspan="1" colspan="1">
                  <italic><tp:taxon-name><tp:taxon-name-part taxon-name-part-type="genus" reg="Hyphessobrycon">Hyphessobrycon</tp:taxon-name-part> <tp:taxon-name-part taxon-name-part-type="species" reg="megalopterus">megalopterus</tp:taxon-name-part></tp:taxon-name></italic>
                </td><td rowspan="1" colspan="1">–</td><td rowspan="1" colspan="1">–</td><td rowspan="1" colspan="1">–</td><td rowspan="1" colspan="1"><ext-link xmlns:xlink="http://www.w3.org/1999/xlink" ext-link-type="gen" xlink:href="FJ749058" xlink:type="simple">FJ749058</ext-link></td><td rowspan="1" colspan="1">–</td></tr><tr><td rowspan="1" colspan="1">
                  <italic><tp:taxon-name><tp:taxon-name-part taxon-name-part-type="genus" reg="Hyphessobrycon">Hyphessobrycon</tp:taxon-name-part> <tp:taxon-name-part taxon-name-part-type="species" reg="megalopterus">megalopterus</tp:taxon-name-part></tp:taxon-name></italic>
                </td><td rowspan="1" colspan="1">–</td><td rowspan="1" colspan="1">–</td><td rowspan="1" colspan="1">–</td><td rowspan="1" colspan="1"><ext-link xmlns:xlink="http://www.w3.org/1999/xlink" ext-link-type="gen" xlink:href="KU568879.1" xlink:type="simple">KU568879.1</ext-link></td><td rowspan="1" colspan="1">–</td></tr><tr><td rowspan="1" colspan="1">
                  <italic><tp:taxon-name><tp:taxon-name-part taxon-name-part-type="genus" reg="Hyphessobrycon">Hyphessobrycon</tp:taxon-name-part> <tp:taxon-name-part taxon-name-part-type="species" reg="pyrrhonotus">pyrrhonotus</tp:taxon-name-part></tp:taxon-name></italic>
                </td><td rowspan="1" colspan="1">Santa Isabel do rio Negro, Amazonas</td><td rowspan="1" colspan="1">Negro</td><td rowspan="1" colspan="1">Brazil</td><td rowspan="1" colspan="1"><ext-link xmlns:xlink="http://www.w3.org/1999/xlink" ext-link-type="uri" xlink:href="http://www.boldsystems.org/index.php/Public_RecordView?processid=HYP039-13" xlink:type="simple">HYP039-13</ext-link></td><td rowspan="1" colspan="1">INPA37672-TRO1</td></tr><tr><td rowspan="1" colspan="1">
                  <italic><tp:taxon-name><tp:taxon-name-part taxon-name-part-type="genus" reg="Hyphessobrycon">Hyphessobrycon</tp:taxon-name-part> <tp:taxon-name-part taxon-name-part-type="species" reg="pyrrhonotus">pyrrhonotus</tp:taxon-name-part></tp:taxon-name></italic>
                </td><td rowspan="1" colspan="1">Santa Isabel do rio Negro, Amazonas</td><td rowspan="1" colspan="1">Negro</td><td rowspan="1" colspan="1">Brazil</td><td rowspan="1" colspan="1"><ext-link xmlns:xlink="http://www.w3.org/1999/xlink" ext-link-type="uri" xlink:href="http://www.boldsystems.org/index.php/Public_RecordView?processid=HYP040-13" xlink:type="simple">HYP040-13</ext-link></td><td rowspan="1" colspan="1">INPA37672-TRO10</td></tr><tr><td rowspan="1" colspan="1">
                  <italic><tp:taxon-name><tp:taxon-name-part taxon-name-part-type="genus" reg="Hyphessobrycon">Hyphessobrycon</tp:taxon-name-part> <tp:taxon-name-part taxon-name-part-type="species" reg="pyrrhonotus">pyrrhonotus</tp:taxon-name-part></tp:taxon-name></italic>
                </td><td rowspan="1" colspan="1">Santa Isabel do rio Negro, Amazonas</td><td rowspan="1" colspan="1">Negro</td><td rowspan="1" colspan="1">Brazil</td><td rowspan="1" colspan="1"><ext-link xmlns:xlink="http://www.w3.org/1999/xlink" ext-link-type="uri" xlink:href="http://www.boldsystems.org/index.php/Public_RecordView?processid=HYP042-13" xlink:type="simple">HYP042-13</ext-link></td><td rowspan="1" colspan="1">INPA37672-TRO2</td></tr><tr><td rowspan="1" colspan="1">
                  <italic><tp:taxon-name><tp:taxon-name-part taxon-name-part-type="genus" reg="Hyphessobrycon">Hyphessobrycon</tp:taxon-name-part> <tp:taxon-name-part taxon-name-part-type="species" reg="socolofi">socolofi</tp:taxon-name-part></tp:taxon-name></italic>
                </td><td rowspan="1" colspan="1">Santa Isabel do rio Negro, Amazonas</td><td rowspan="1" colspan="1">Negro</td><td rowspan="1" colspan="1">Brazil</td><td rowspan="1" colspan="1"><ext-link xmlns:xlink="http://www.w3.org/1999/xlink" ext-link-type="uri" xlink:href="http://www.boldsystems.org/index.php/Public_RecordView?processid=HYP020-13" xlink:type="simple">HYP020-13</ext-link></td><td rowspan="1" colspan="1">INPA37667-UR1</td></tr><tr><td rowspan="1" colspan="1">
                  <italic><tp:taxon-name><tp:taxon-name-part taxon-name-part-type="genus" reg="Hyphessobrycon">Hyphessobrycon</tp:taxon-name-part> <tp:taxon-name-part taxon-name-part-type="species" reg="socolofi">socolofi</tp:taxon-name-part></tp:taxon-name></italic>
                </td><td rowspan="1" colspan="1">Santa Isabel do rio Negro, Amazonas</td><td rowspan="1" colspan="1">Negro</td><td rowspan="1" colspan="1">Brazil</td><td rowspan="1" colspan="1"><ext-link xmlns:xlink="http://www.w3.org/1999/xlink" ext-link-type="uri" xlink:href="http://www.boldsystems.org/index.php/Public_RecordView?processid=HYP022-13" xlink:type="simple">HYP022-13</ext-link></td><td rowspan="1" colspan="1">INPA37667-UR7</td></tr><tr><td rowspan="1" colspan="1">
                  <italic><tp:taxon-name><tp:taxon-name-part taxon-name-part-type="genus" reg="Hyphessobrycon">Hyphessobrycon</tp:taxon-name-part> <tp:taxon-name-part taxon-name-part-type="species" reg="rosaceus">rosaceus</tp:taxon-name-part></tp:taxon-name></italic>
                </td><td rowspan="1" colspan="1">São Gabriel da Cachoeira, Amazonas</td><td rowspan="1" colspan="1">Negro</td><td rowspan="1" colspan="1">Brazil</td><td rowspan="1" colspan="1"><ext-link xmlns:xlink="http://www.w3.org/1999/xlink" ext-link-type="uri" xlink:href="http://www.boldsystems.org/index.php/Public_RecordView?processid=HYP032-13" xlink:type="simple">HYP032-13</ext-link></td><td rowspan="1" colspan="1">INPA37669-MAC4</td></tr><tr><td rowspan="1" colspan="1">
                  <italic><tp:taxon-name><tp:taxon-name-part taxon-name-part-type="genus" reg="Hyphessobrycon">Hyphessobrycon</tp:taxon-name-part> <tp:taxon-name-part taxon-name-part-type="species" reg="rosaceus">rosaceus</tp:taxon-name-part></tp:taxon-name></italic>
                </td><td rowspan="1" colspan="1">Nova Airão, Amazonas</td><td rowspan="1" colspan="1">Negro</td><td rowspan="1" colspan="1">Brazil</td><td rowspan="1" colspan="1"><ext-link xmlns:xlink="http://www.w3.org/1999/xlink" ext-link-type="uri" xlink:href="http://www.boldsystems.org/index.php/Public_RecordView?processid=HYP069-13" xlink:type="simple">HYP069-13</ext-link></td><td rowspan="1" colspan="1">INPA37677-FU1</td></tr><tr><td rowspan="1" colspan="1">
                  <italic><tp:taxon-name><tp:taxon-name-part taxon-name-part-type="genus" reg="Hyphessobrycon">Hyphessobrycon</tp:taxon-name-part> <tp:taxon-name-part taxon-name-part-type="species" reg="rosaceus">rosaceus</tp:taxon-name-part></tp:taxon-name></italic>
                </td><td rowspan="1" colspan="1">São Gabriel da Cachoeira, Amazonas</td><td rowspan="1" colspan="1">Negro</td><td rowspan="1" colspan="1">Brazil</td><td rowspan="1" colspan="1"><ext-link xmlns:xlink="http://www.w3.org/1999/xlink" ext-link-type="uri" xlink:href="http://www.boldsystems.org/index.php/Public_RecordView?processid=HYP082-13" xlink:type="simple">HYP082-13</ext-link></td><td rowspan="1" colspan="1">INPA37682-ACA1</td></tr><tr><td rowspan="1" colspan="1">
                  <italic><tp:taxon-name><tp:taxon-name-part taxon-name-part-type="genus" reg="Hyphessobrycon">Hyphessobrycon</tp:taxon-name-part> <tp:taxon-name-part taxon-name-part-type="species" reg="sweglesi">sweglesi</tp:taxon-name-part></tp:taxon-name></italic>
                </td><td rowspan="1" colspan="1">São Gabriel da Cachoeira, Amazonas</td><td rowspan="1" colspan="1">Negro</td><td rowspan="1" colspan="1">Brazil</td><td rowspan="1" colspan="1"><ext-link xmlns:xlink="http://www.w3.org/1999/xlink" ext-link-type="uri" xlink:href="http://www.boldsystems.org/index.php/Public_RecordView?processid=HYP024-13" xlink:type="simple">HYP024-13</ext-link></td><td rowspan="1" colspan="1">INPA37668-JAR1</td></tr><tr><td rowspan="1" colspan="1">
                  <italic><tp:taxon-name><tp:taxon-name-part taxon-name-part-type="genus" reg="Hyphessobrycon">Hyphessobrycon</tp:taxon-name-part> <tp:taxon-name-part taxon-name-part-type="species" reg="sweglesi">sweglesi</tp:taxon-name-part></tp:taxon-name></italic>
                </td><td rowspan="1" colspan="1">São Gabriel da Cachoeira, Amazonas</td><td rowspan="1" colspan="1">Negro</td><td rowspan="1" colspan="1">Brazil</td><td rowspan="1" colspan="1"><ext-link xmlns:xlink="http://www.w3.org/1999/xlink" ext-link-type="uri" xlink:href="http://www.boldsystems.org/index.php/Public_RecordView?processid=HYP025-13" xlink:type="simple">HYP025-13</ext-link></td><td rowspan="1" colspan="1">INPA37668-JAR2</td></tr><tr><td rowspan="1" colspan="1">
                  <italic><tp:taxon-name><tp:taxon-name-part taxon-name-part-type="genus" reg="Hyphessobrycon">Hyphessobrycon</tp:taxon-name-part> <tp:taxon-name-part taxon-name-part-type="species" reg="sweglesi">sweglesi</tp:taxon-name-part></tp:taxon-name></italic>
                </td><td rowspan="1" colspan="1">São Gabriel da Cachoeira, Amazonas</td><td rowspan="1" colspan="1">Negro</td><td rowspan="1" colspan="1">Brazil</td><td rowspan="1" colspan="1"><ext-link xmlns:xlink="http://www.w3.org/1999/xlink" ext-link-type="uri" xlink:href="http://www.boldsystems.org/index.php/Public_RecordView?processid=HYP028-13" xlink:type="simple">HYP028-13</ext-link></td><td rowspan="1" colspan="1">INPA37668-JAR5</td></tr><tr><td rowspan="1" colspan="1">
                  <italic><tp:taxon-name><tp:taxon-name-part taxon-name-part-type="genus" reg="Moenkhausia">Moenkhausia</tp:taxon-name-part> <tp:taxon-name-part taxon-name-part-type="species" reg="hemigrammoides">hemigrammoides</tp:taxon-name-part></tp:taxon-name></italic>
                </td><td rowspan="1" colspan="1">Rupununi Road-Guyana</td><td rowspan="1" colspan="1">–</td><td rowspan="1" colspan="1">Guyana</td><td rowspan="1" colspan="1"><ext-link xmlns:xlink="http://www.w3.org/1999/xlink" ext-link-type="uri" xlink:href="http://www.boldsystems.org/index.php/Public_RecordView?processid=HYP101-13" xlink:type="simple">HYP101-13</ext-link></td><td rowspan="1" colspan="1">INPA38532-PR1</td></tr><tr><td rowspan="1" colspan="1">
                  <italic><tp:taxon-name><tp:taxon-name-part taxon-name-part-type="genus" reg="Pristella">Pristella</tp:taxon-name-part> <tp:taxon-name-part taxon-name-part-type="species" reg="maxillaris">maxillaris</tp:taxon-name-part></tp:taxon-name></italic>
                </td><td rowspan="1" colspan="1">–</td><td rowspan="1" colspan="1">–</td><td rowspan="1" colspan="1">–</td><td rowspan="1" colspan="1"><ext-link xmlns:xlink="http://www.w3.org/1999/xlink" ext-link-type="gen" xlink:href="KU568982.1" xlink:type="simple">KU568982.1</ext-link></td><td rowspan="1" colspan="1">–</td></tr><tr><td rowspan="1" colspan="1">
                  <italic><tp:taxon-name><tp:taxon-name-part taxon-name-part-type="genus" reg="Pristella">Pristella</tp:taxon-name-part> <tp:taxon-name-part taxon-name-part-type="species" reg="maxillaris">maxillaris</tp:taxon-name-part></tp:taxon-name></italic>
                </td><td rowspan="1" colspan="1">–</td><td rowspan="1" colspan="1">–</td><td rowspan="1" colspan="1">–</td><td rowspan="1" colspan="1"><ext-link xmlns:xlink="http://www.w3.org/1999/xlink" ext-link-type="gen" xlink:href="KU568981.1" xlink:type="simple">KU568981.1</ext-link></td><td rowspan="1" colspan="1">–</td></tr><tr><td rowspan="1" colspan="1">
                  <italic><tp:taxon-name><tp:taxon-name-part taxon-name-part-type="genus" reg="Hyphessobrycon">Hyphessobrycon</tp:taxon-name-part> <tp:taxon-name-part taxon-name-part-type="species" reg="flammeus">flammeus</tp:taxon-name-part></tp:taxon-name></italic>
                </td><td rowspan="1" colspan="1">–</td><td rowspan="1" colspan="1">–</td><td rowspan="1" colspan="1">Brazil</td><td rowspan="1" colspan="1"><ext-link xmlns:xlink="http://www.w3.org/1999/xlink" ext-link-type="uri" xlink:href="http://www.boldsystems.org/index.php/Public_RecordView?processid=FUPR988-09" xlink:type="simple">FUPR988-09</ext-link></td><td rowspan="1" colspan="1">LBPV-40464</td></tr><tr><td rowspan="1" colspan="1">
                  <italic><tp:taxon-name><tp:taxon-name-part taxon-name-part-type="genus" reg="Hyphessobrycon">Hyphessobrycon</tp:taxon-name-part> <tp:taxon-name-part taxon-name-part-type="species" reg="anisitsi">anisitsi</tp:taxon-name-part></tp:taxon-name></italic>
                </td><td rowspan="1" colspan="1">–</td><td rowspan="1" colspan="1">–</td><td rowspan="1" colspan="1">Brazil</td><td rowspan="1" colspan="1"><ext-link xmlns:xlink="http://www.w3.org/1999/xlink" ext-link-type="uri" xlink:href="http://www.boldsystems.org/index.php/Public_RecordView?processid=GBGCA516-10" xlink:type="simple">GBGCA516-10</ext-link></td><td rowspan="1" colspan="1">FJ749040</td></tr></tbody></table></table-wrap><fig id="F7" position="float" orientation="portrait"><label>Figure 7.</label><caption><p>Geographical distribution of <italic><tp:taxon-name><tp:taxon-name-part taxon-name-part-type="genus" reg="Hyphessobrycon">Hyphessobrycon</tp:taxon-name-part> <tp:taxon-name-part taxon-name-part-type="species" reg="piorskii">piorskii</tp:taxon-name-part></tp:taxon-name></italic> sp. n. Red circle denote Holotype and black circle denote paratypes.</p></caption><graphic xmlns:xlink="http://www.w3.org/1999/xlink" xlink:href="zookeys-765-079-g007.jpg" position="float" orientation="portrait" xlink:type="simple" id="oo_208258.jpg"/></fig><fig id="F8" position="float" orientation="portrait"><label>Figure 8.</label><caption><p>Collecting sites of <italic><tp:taxon-name><tp:taxon-name-part taxon-name-part-type="genus" reg="Hyphessobrycon">Hyphessobrycon</tp:taxon-name-part> <tp:taxon-name-part taxon-name-part-type="species" reg="piorskii">piorskii</tp:taxon-name-part></tp:taxon-name></italic> sp. n. <bold>A</bold> stream at the Anapurus municipality <bold>B</bold> stream at Mata de Itamacaoca <bold>C</bold> stream at Mata de Itamacaoca <bold>D</bold> stream at Mata Fome, Barreirinhas municipality (photographed by Felipe Ottoni).</p></caption><graphic xmlns:xlink="http://www.w3.org/1999/xlink" xlink:href="zookeys-765-079-g008.jpg" position="float" orientation="portrait" xlink:type="simple" id="oo_208259.jpg"/></fig></tp:treatment-sec></tp:taxon-treatment>
